# Supplementary material for: 7-Meth­oxy-3-(4-meth­oxy­phen­yl)chroman-4-one
Source: Acta Crystallogr Sect E Struct Rep Online. 2012 Jan 7;68(Pt 2):o250. doi: 10.1107/S1600536811055048 (PMC3274945; doi:10.1107/S1600536811055048)
Supplement: Supplementary file 2 [file e-68-0o250-Isup2.hkl]

# 
# h,k,l, Fc-squared, Fo-squared, sigma(Fo-squared) and status flag 
# 
data_I
_shelx_title ' XZPF5 in P2(1)2(1)2(1)' 
_shelx_refln_list_code          4 
_shelx_F_calc_maximum      498.09 
_exptl_crystal_F_000      1200.00 
_reflns_d_resolution_high  0.7964 
 
loop_ 
 _symmetry_equiv_pos_as_xyz 
 'x, y, z' 
 '-x+1/2, -y, z+1/2' 
 '-x, y+1/2, -z+1/2' 
 'x+1/2, -y+1/2, -z' 
 
_cell_length_a    10.6008 
_cell_length_b    15.7624 
_cell_length_c    16.7926 
_cell_angle_alpha  90.000 
_cell_angle_beta   90.000 
_cell_angle_gamma  90.000 
 
_shelx_F_squared_multiplier     1.000 
 
loop_ 
 _refln_index_h 
 _refln_index_k 
 _refln_index_l 
 _refln_F_squared_calc 
 _refln_F_squared_meas 
 _refln_F_squared_sigma 
 _refln_observed_status 
   2   0   0      386.47      285.17      8.36 o 
   4   0   0       20.51       26.24      3.35 o 
   6   0   0     2267.64     2622.05     59.36 o 
   8   0   0       81.68      104.08     14.19 o 
  10   0   0      682.97      629.23     33.12 o 
   1   1   0      278.65      214.09      6.69 o 
   2   1   0        6.65        3.55      1.37 o 
   3   1   0      223.12      236.57      9.56 o 
   4   1   0      431.41      443.32     10.93 o 
   5   1   0      692.54      654.46     15.89 o 
   6   1   0       81.92      105.50      7.17 o 
   7   1   0      142.06      121.54      6.42 o 
   8   1   0       84.23       73.31      6.42 o 
   9   1   0        0.38        3.55     10.64 o 
  10   1   0       23.84       23.66     11.83 o 
  11   1   0       20.14       42.58     14.19 o 
   0   2   0     2953.56     2981.16     60.15 o 
   1   2   0       94.68      105.58      3.94 o 
   2   2   0      245.73      218.10     10.48 o 
   3   2   0     5305.83     5314.84     76.25 o 
   4   2   0        5.15        3.31      2.46 o 
   5   2   0      135.05      142.07     11.61 o 
   6   2   0      374.92      360.64     10.00 o 
   7   2   0      391.96      387.96     12.29 o 
   8   2   0        1.49       11.59      4.87 o 
   9   2   0      545.68      552.76     17.65 o 
  10   2   0       44.25       30.75     14.19 o 
   1   3   0     1164.82     1263.32     19.49 o 
   2   3   0     5889.23     5524.80     78.89 o 
   3   3   0     1870.07     2027.14     31.59 o 
   4   3   0     5113.47     5890.76     85.43 o 
   5   3   0      646.83      839.22     34.14 o 
   6   3   0      575.29      566.10     12.85 o 
   7   3   0       25.82       23.17      3.87 o 
   8   3   0       24.45       39.84      7.72 o 
   9   3   0       55.62       65.88      9.09 o 
  10   3   0       32.19       37.85     14.19 o 
  11   3   0        7.82        4.73     11.83 o 
   0   4   0     2020.14     1779.89     37.61 o 
   1   4   0     4935.96     5010.43     71.52 o 
   2   4   0      106.81       71.98      4.14 o 
   3   4   0      172.78      174.08      7.58 o 
   4   4   0     3481.95     3676.08     55.21 o 
   5   4   0      641.39      728.45     14.61 o 
   6   4   0       66.05       86.98      6.15 o 
   7   4   0       65.41       70.73      6.55 o 
   8   4   0       11.91       11.83      6.69 o 
   9   4   0      386.82      390.89     18.17 o 
  10   4   0      112.32      130.10     18.92 o 
  11   4   0        5.47       -2.37      8.36 o 
  12   4   0       45.92      104.08     21.29 o 
   1   5   0     4613.54     4219.47     61.49 o 
   2   5   0     5313.01     5128.30     74.46 o 
   3   5   0     4680.07     4679.10     77.82 o 
   4   5   0     2522.19     2777.21     48.66 o 
   5   5   0      426.65      414.41     14.39 o 
   6   5   0      313.61      389.90     33.12 o 
   7   5   0        6.47        8.28      5.02 o 
   8   5   0       95.63       82.05      9.62 o 
   9   5   0      872.89      787.73     40.21 o 
  10   5   0       48.89       40.21     10.04 o 
  11   5   0       90.00       75.24     11.83 o 
  12   5   0        0.16        0.00     11.83 o 
   0   6   0      777.64      787.75     20.07 o 
   1   6   0     1660.98     1764.63     28.35 o 
   2   6   0      816.32      782.36     14.75 o 
   3   6   0     3084.38     2898.10     44.29 o 
   4   6   0       35.65       53.65      9.90 o 
   5   6   0      550.86      552.67     13.82 o 
   6   6   0      673.42      694.26     21.55 o 
   7   6   0        0.07       -2.37      5.02 o 
   8   6   0       43.13       32.84      6.27 o 
   9   6   0      155.78      170.84     15.05 o 
  10   6   0       53.38       58.79     10.78 o 
  11   6   0       32.98       39.49     10.78 o 
  12   6   0        0.67        3.87      9.46 o 
   1   7   0     6766.66     7163.05    103.16 o 
   2   7   0     1179.78     1342.83     22.70 o 
   3   7   0       14.64       16.99      2.78 o 
   4   7   0       17.61       19.29      3.23 o 
   5   7   0       69.47       78.52      6.55 o 
   6   7   0       80.15       71.51      6.27 o 
   7   7   0        0.02       -2.22      4.43 o 
   8   7   0       70.09       40.21     10.04 o 
   9   7   0       26.10       45.62     13.01 o 
  10   7   0        0.26       -3.35      6.69 o 
  11   7   0        7.49        7.74      9.09 o 
  12   7   0       12.77       15.38     10.04 o 
   0   8   0      395.10      500.19     15.82 o 
   1   8   0     2795.30     2997.25     46.11 o 
   2   8   0        5.13        7.31      2.79 o 
   3   8   0      622.24      678.61     14.25 o 
   4   8   0      152.67      145.62      8.50 o 
   5   8   0       43.21       47.65      5.82 o 
   6   8   0       18.29       33.85      5.82 o 
   7   8   0      152.46      120.71     13.95 o 
   8   8   0      190.78      194.64     15.82 o 
   9   8   0      272.08      255.23     18.40 o 
  10   8   0       26.33       47.31     10.78 o 
  11   8   0        0.87        0.00      8.36 o 
  12   8   0        0.48       18.01     11.83 o 
   1   9   0      399.57      479.95     11.50 o 
   2   9   0     1815.00     1786.60     30.07 o 
   3   9   0     3680.98     3580.00     55.50 o 
   4   9   0      263.26      338.58     20.70 o 
   5   9   0       39.02       28.00      5.12 o 
   6   9   0       12.53       39.88      9.40 o 
   7   9   0       12.46        1.86      5.82 o 
   8   9   0       26.79       25.38      9.09 o 
   9   9   0        1.86       -3.69      7.39 o 
  10   9   0        0.80        3.55      8.36 o 
  11   9   0        0.90       -4.30      9.09 o 
   0  10   0      110.36      107.65      8.36 o 
   1  10   0      286.40      303.72      9.12 o 
   2  10   0      260.23      295.31      9.12 o 
   3  10   0       76.81      103.28      8.88 o 
   4  10   0      510.62      518.81     16.35 o 
   5  10   0      564.04      532.11     16.69 o 
   6  10   0      780.50      834.38     23.31 o 
   7  10   0       40.17       39.03     10.04 o 
   8  10   0       15.65        2.10      7.39 o 
   9  10   0       11.59        4.73      8.36 o 
  10  10   0        8.09        7.96      9.09 o 
  11  10   0       15.43       10.01     10.78 o 
   1  11   0       79.83       86.07      5.91 o 
   2  11   0      115.93      108.85      6.42 o 
   3  11   0     1674.51     1712.68     37.92 o 
   4  11   0      176.00      167.10     14.14 o 
   5  11   0      420.50      416.07     20.13 o 
   6  11   0      833.01      862.37     29.86 o 
   7  11   0        0.33       -3.35      6.69 o 
   8  11   0        0.05       -1.84      7.39 o 
   9  11   0        2.19       -3.69      7.39 o 
  10  11   0        0.07        9.46      9.09 o 
  11  11   0       25.17       43.76     13.38 o 
   0  12   0       76.32       81.51     18.92 o 
   1  12   0       81.26      100.26      7.77 o 
   2  12   0      341.13      312.97     10.45 o 
   3  12   0      645.69      700.43     19.80 o 
   4  12   0       32.38       35.95      7.21 o 
   5  12   0      633.79      601.74     19.13 o 
   6  12   0      363.81      357.20     20.86 o 
   7  12   0       27.52       12.26      9.09 o 
   8  12   0       35.00       51.18     10.78 o 
   9  12   0       35.52       49.68     12.46 o 
  10  12   0       18.54       23.66     11.71 o 
   1  13   0      238.09      215.53      9.12 o 
   2  13   0      277.86      295.29     20.73 o 
   3  13   0      380.28      402.67     15.18 o 
   4  13   0        0.16       -0.86      5.41 o 
   5  13   0       49.79       50.08      8.32 o 
   6  13   0        0.08        2.37      7.39 o 
   7  13   0       37.57       41.64     11.71 o 
   8  13   0      102.54       91.97     14.14 o 
   9  13   0       11.41       17.83     14.19 o 
  10  13   0       47.70       53.29     14.14 o 
   0  14   0        1.71       -2.96      5.91 o 
   1  14   0        2.31       -2.37      4.73 o 
   2  14   0      673.45      655.28     20.40 o 
   3  14   0       17.02       33.63      7.21 o 
   4  14   0        0.83        1.64      6.27 o 
   5  14   0       55.07       59.52     11.71 o 
   6  14   0        0.04        7.96      9.09 o 
   7  14   0        0.45       -4.18      8.36 o 
   8  14   0        1.17        3.94      9.62 o 
   9  14   0        0.24        1.58      9.62 o 
   1  15   0      118.57       92.88     10.18 o 
   2  15   0      210.00      191.33     12.29 o 
   3  15   0      343.57      314.27     14.25 o 
   4  15   0       79.18       89.02     10.24 o 
   5  15   0        3.00       -2.37      8.36 o 
   6  15   0        7.51       10.25      9.62 o 
   7  15   0        9.21        1.18     10.04 o 
   8  15   0        2.07       -4.81      9.62 o 
   0  16   0       57.41       67.27     17.74 o 
   1  16   0       19.39       17.12      7.21 o 
   2  16   0      191.30      158.74     11.78 o 
   3  16   0        6.00        4.73      7.81 o 
   4  16   0        0.67        0.00      8.36 o 
   5  16   0       52.92       40.55     16.56 o 
   6  16   0       23.36       29.66     10.78 o 
   7  16   0        0.51        0.39     11.83 o 
   1  17   0        0.01       -2.91      5.82 o 
   2  17   0       36.17       36.29      8.87 o 
   3  17   0       92.67       77.68     11.80 o 
   4  17   0       19.05       47.42     11.71 o 
   5  17   0       35.32       29.57     11.71 o 
   6  17   0       63.83       69.40     20.11 o 
   0  18   0        0.90        9.46     11.83 o 
   1  18   0       23.76       30.75     10.04 o 
   2  18   0        0.07        0.83      7.21 o 
   3  18   0       93.66      102.39     34.30 o 
   4  18   0        8.16       -2.37     11.83 o 
   5  18   0        0.10       -5.32     10.64 o 
   1  19   0       32.10       32.03     14.19 o 
   2  19   0       18.92        7.24      7.77 o 
   3  19   0        4.96        6.55     10.78 o 
   1   0   1        0.90        4.73      1.67 o 
   2   0   1      649.77      595.37     11.78 o 
   3   0   1      341.80      350.21      7.62 o 
   4   0   1      846.70      837.31     15.38 o 
   5   0   1      775.59      809.70     15.93 o 
   6   0   1      318.05      334.46      9.46 o 
   7   0   1       61.65       61.04      5.46 o 
   8   0   1      288.73      251.10     13.38 o 
   9   0   1       31.59       19.19      8.28 o 
  10   0   1      334.42      369.16     17.50 o 
  11   0   1       40.26       30.75     11.83 o 
 -11   1   1       11.41        2.37     11.83 o 
 -10   1   1       16.24        9.46     11.83 o 
  -9   1   1       15.59       15.92      7.96 o 
  -8   1   1      341.53      322.77     10.31 o 
  -7   1   1      720.36      726.34     15.93 o 
  -6   1   1      134.51      141.50      9.02 o 
  -5   1   1     1725.99     1973.35     46.72 o 
  -4   1   1      348.49      311.31      8.58 o 
  -3   1   1      444.28      447.02      9.96 o 
  -2   1   1       26.25       30.54      2.67 o 
  -1   1   1     1486.88     1486.09     25.47 o 
   1   1   1     1488.73     1485.31     25.47 o 
   2   1   1       26.63       28.45      2.80 o 
   3   1   1      445.79      470.80      9.46 o 
   4   1   1      348.33      312.82      7.93 o 
   5   1   1     1725.79     1944.02     49.85 o 
   6   1   1      134.29      126.28      5.91 o 
   7   1   1      720.22      751.78     18.10 o 
   8   1   1      341.83      353.12     12.70 o 
   9   1   1       15.51        2.37      6.69 o 
  10   1   1       16.24       23.66     11.83 o 
  11   1   1       11.50       33.12     14.19 o 
 -12   2   1        5.80       23.66     14.19 o 
 -10   2   1        1.88       -3.13      6.27 o 
  -9   2   1      542.01      536.94     17.26 o 
  -8   2   1      380.33      390.22     13.52 o 
  -7   2   1      240.55      230.45      7.93 o 
  -6   2   1        4.27        3.87      2.55 o 
  -5   2   1     1440.49     1615.19     26.86 o 
  -4   2   1       17.25       17.05      2.37 o 
  -3   2   1     2494.17     2406.95     36.00 o 
  -2   2   1      949.58      893.38     16.73 o 
  -1   2   1      963.03      981.98     21.75 o 
   0   2   1     4501.53     4542.13     73.73 o 
   1   2   1      963.00      966.10     17.75 o 
   2   2   1      949.34      913.90     16.81 o 
   3   2   1     2493.49     2403.50     45.19 o 
   4   2   1       17.14       19.52      2.73 o 
   5   2   1     1443.10     1595.24     27.45 o 
   6   2   1        4.32        3.55      3.41 o 
   7   2   1      240.69      241.93      9.96 o 
   8   2   1      379.46      380.71     15.58 o 
   9   2   1      542.23      555.22     22.53 o 
  10   2   1        1.88       -4.73      9.46 o 
 -11   3   1       23.81       26.02     14.19 o 
 -10   3   1      280.76      290.90     16.71 o 
  -9   3   1     1299.02     1277.37     49.68 o 
  -8   3   1      380.63      361.05     13.52 o 
  -7   3   1      192.96      209.92      9.89 o 
  -6   3   1      168.11      188.81      6.61 o 
  -5   3   1     2525.67     2765.34     42.79 o 
  -4   3   1      516.99      611.40     11.84 o 
  -3   3   1      273.07      241.84      6.49 o 
  -2   3   1    11919.10    11560.98    186.10 o 
  -1   3   1     7796.35     7664.04    107.58 o 
   0   3   1      882.86      844.93     15.44 o 
   1   3   1     7789.18     7582.20    123.34 o 
   2   3   1    11928.07    11534.10    186.61 o 
   3   3   1      272.40      246.59      7.21 o 
   4   3   1      517.28      607.83     18.37 o 
   5   3   1     2523.18     2747.83     54.42 o 
   6   3   1      168.41      186.64     10.09 o 
   7   3   1      193.59      214.16     14.20 o 
   8   3   1      380.89      350.25     16.56 o 
   9   3   1     1298.20     1296.64     37.39 o 
  10   3   1      281.17      303.31     17.50 o 
  11   3   1       23.81       14.19     11.83 o 
 -11   4   1       27.06       28.39     13.01 o 
 -10   4   1      272.05      240.62     15.82 o 
  -9   4   1      780.67      790.63     23.14 o 
  -8   4   1       72.44       71.39      6.74 o 
  -7   4   1       96.77      104.08      7.65 o 
  -6   4   1      188.32      191.10      6.81 o 
  -5   4   1      289.50      293.59      7.12 o 
  -4   4   1     1938.60     1977.66     28.85 o 
  -3   4   1      729.67      650.42     12.93 o 
  -2   4   1     3387.88     3253.32     48.12 o 
  -1   4   1     8130.97     8091.58    101.94 o 
   0   4   1     1800.08     1824.36     27.78 o 
   1   4   1     8132.91     7950.74    130.64 o 
   2   4   1     3388.93     3253.57     55.04 o 
   3   4   1      729.93      662.29     14.07 o 
   4   4   1     1938.59     1911.94     35.95 o 
   5   4   1      290.09      282.08      9.36 o 
   6   4   1      188.57      202.37      9.79 o 
   7   4   1       96.93      112.94      7.21 o 
   8   4   1       72.41       81.63     10.04 o 
   9   4   1      780.32      781.63     47.31 o 
  10   4   1      272.26      234.19     26.02 o 
  11   4   1       27.02       23.66     14.19 o 
  12   4   1       14.88       21.29     14.19 o 
 -11   5   1        0.77        4.73      8.36 o 
 -10   5   1       59.52       65.70     16.56 o 
  -9   5   1      127.26      131.81     13.38 o 
  -8   5   1      227.57      236.99     20.73 o 
  -7   5   1      384.46      388.43     11.29 o 
  -6   5   1      159.55      167.44      7.44 o 
  -5   5   1       85.98       96.78      4.46 o 
  -4   5   1      369.41      454.83     12.36 o 
  -3   5   1      155.68      153.79      4.37 o 
  -2   5   1       93.33      104.86      5.36 o 
  -1   5   1    11272.79    11446.25    160.80 o 
   0   5   1        3.17        5.52      1.50 o 
   1   5   1    11264.80    11438.63    185.24 o 
   2   5   1       93.52      108.80      4.87 o 
   3   5   1      155.48      149.64      5.82 o 
   4   5   1      369.05      476.63     19.80 o 
   5   5   1       85.72      102.33      5.82 o 
   6   5   1      159.75      177.48      7.97 o 
   7   5   1      384.32      387.17     15.82 o 
   8   5   1      227.56      223.95     18.92 o 
   9   5   1      127.65      139.24     20.11 o 
  10   5   1       59.30       73.33     16.56 o 
  11   5   1        0.78        2.37     11.83 o 
  12   5   1        0.85        4.52      9.09 o 
 -12   6   1       25.13       41.40     11.71 o 
 -11   6   1       44.27       40.21     10.78 o 
 -10   6   1       21.21       15.38      8.36 o 
  -9   6   1       57.08       79.26     11.71 o 
  -8   6   1      134.43      126.38     15.38 o 
  -7   6   1       20.44       15.26      4.50 o 
  -6   6   1      486.02      492.42     13.66 o 
  -5   6   1      275.50      276.73      8.85 o 
  -4   6   1      275.52      287.46      7.09 o 
  -3   6   1     1446.55     1454.60     23.81 o 
  -2   6   1      728.25      780.37     14.25 o 
  -1   6   1      874.63      854.65     15.31 o 
   0   6   1      722.63      715.80     13.32 o 
   1   6   1      874.40      859.14     15.65 o 
   2   6   1      729.55      809.09     16.81 o 
   3   6   1     1445.41     1459.55     28.14 o 
   4   6   1      276.61      288.06      9.36 o 
   5   6   1      274.58      268.19      9.36 o 
   6   6   1      485.44      498.16     18.17 o 
   7   6   1       20.35        9.46      6.69 o 
   8   6   1      134.26      130.81     11.35 o 
   9   6   1       57.14       71.80      9.62 o 
  10   6   1       21.27       23.66     14.19 o 
  11   6   1       44.22       38.76     10.78 o 
  12   6   1       25.18       59.40     12.46 o 
 -12   7   1       15.75       17.29     10.78 o 
 -11   7   1        9.57       30.75     10.04 o 
 -10   7   1       40.45       46.01     10.78 o 
  -9   7   1      240.26      213.29     48.49 o 
  -8   7   1       13.76       16.56      8.36 o 
  -7   7   1       64.74       49.04      6.55 o 
  -6   7   1       49.33       43.82      5.41 o 
  -5   7   1      336.65      331.60     11.25 o 
  -4   7   1      453.86      481.80     10.82 o 
  -3   7   1      237.67      229.70      6.81 o 
  -2   7   1     3242.88     3329.89     49.88 o 
  -1   7   1      287.23      302.23      7.62 o 
   0   7   1      510.50      506.64     10.91 o 
   1   7   1      287.35      291.09     11.61 o 
   2   7   1     3240.41     3281.06     50.50 o 
   3   7   1      238.20      225.26      8.88 o 
   4   7   1      455.24      486.78     13.03 o 
   5   7   1      337.38      324.51     10.75 o 
   6   7   1       49.11       46.91      7.39 o 
   7   7   1       64.36       51.10     10.64 o 
   8   7   1       13.68        4.99      8.28 o 
   9   7   1      239.93      220.00     23.66 o 
  10   7   1       40.43       36.94     11.83 o 
  11   7   1        9.55       14.19     10.04 o 
  12   7   1       15.80       13.60     24.84 o 
 -12   8   1       53.93       69.91     13.38 o 
 -11   8   1        0.38        0.00      8.36 o 
 -10   8   1        2.30        1.58      7.39 o 
  -9   8   1       82.46       79.26     11.71 o 
  -8   8   1       27.62       13.01      8.36 o 
  -7   8   1      306.84      294.55     16.73 o 
  -6   8   1      693.34      659.37     18.42 o 
  -5   8   1        7.65        4.06      3.44 o 
  -4   8   1      579.84      628.14     16.01 o 
  -3   8   1     2174.59     2065.16     51.22 o 
  -2   8   1      731.96      678.24     13.80 o 
  -1   8   1      245.89      278.86      7.62 o 
   0   8   1     1274.93     1413.35     24.23 o 
   1   8   1      245.43      267.28      9.90 o 
   2   8   1      732.53      669.89     13.80 o 
   3   8   1     2175.10     2067.70     43.02 o 
   4   8   1      580.76      585.74     17.41 o 
   5   8   1        7.71       -0.55      7.38 o 
   6   8   1      693.37      671.85     23.43 o 
   7   8   1      307.16      315.40     13.75 o 
   8   8   1       27.58       17.35      6.83 o 
   9   8   1       82.27      104.93     12.46 o 
  10   8   1        2.28       -2.89      7.39 o 
  11   8   1        0.40        0.00      9.09 o 
  12   8   1       53.88       83.40     15.05 o 
 -11   9   1        1.20       -1.08      9.09 o 
 -10   9   1       27.50       36.03     10.78 o 
  -9   9   1       14.07        2.37      8.36 o 
  -8   9   1       37.48       30.75     10.04 o 
  -7   9   1      193.27      187.55     23.66 o 
  -6   9   1      669.15      659.08     19.13 o 
  -5   9   1       69.02       72.68      6.88 o 
  -4   9   1      864.21      908.34     21.57 o 
  -3   9   1      442.05      448.40     11.00 o 
  -2   9   1        9.35       16.03      3.10 o 
  -1   9   1     1138.47     1148.21     21.24 o 
   0   9   1      907.67      892.81     17.42 o 
   1   9   1     1139.27     1165.15     21.24 o 
   2   9   1        9.36       12.11      3.23 o 
   3   9   1      442.68      434.31     12.97 o 
   4   9   1      865.04      904.79     22.88 o 
   5   9   1       68.91       72.69      7.40 o 
   6   9   1      669.60      674.15     22.30 o 
   7   9   1      193.52      164.99     14.91 o 
   8   9   1       37.51       40.21     10.04 o 
   9   9   1       14.07        9.46     11.83 o 
  10   9   1       27.53       20.90     16.56 o 
  11   9   1        1.16        0.22      9.09 o 
 -11  10   1        7.53        4.73     10.04 o 
 -10  10   1        0.17        2.37      8.36 o 
  -9  10   1        7.15        0.00      8.36 o 
  -8  10   1      146.72      133.33     14.14 o 
  -7  10   1       31.46       34.46     17.74 o 
  -6  10   1     1122.04     1204.96     46.13 o 
  -5  10   1      153.69      170.48     10.02 o 
  -4  10   1       75.56       75.06      6.55 o 
  -3  10   1      633.06      693.17     18.06 o 
  -2  10   1      453.00      495.72     12.38 o 
  -1  10   1       80.00       97.48      5.91 o 
   0  10   1        5.07       11.83      3.55 o 
   1  10   1       80.08       88.02      5.54 o 
   2  10   1      452.39      503.83     12.61 o 
   3  10   1      633.73      676.71     15.45 o 
   4  10   1       75.05       76.72     18.64 o 
   5  10   1      153.66      175.49     10.02 o 
   6  10   1     1122.55     1211.95     29.80 o 
   7  10   1       31.60       40.08      7.65 o 
   8  10   1      146.71      127.44     14.14 o 
   9  10   1        7.17        0.53      7.39 o 
  10  10   1        0.16        4.95      9.09 o 
  11  10   1        7.48       11.46     10.78 o 
 -11  11   1       10.66       11.65     10.78 o 
 -10  11   1       23.29       26.20     10.78 o 
  -9  11   1        7.27       10.32      9.09 o 
  -8  11   1      156.64      131.36     41.40 o 
  -7  11   1       25.01       43.92     15.38 o 
  -6  11   1      317.72      352.20     19.18 o 
  -5  11   1      191.42      180.91     11.44 o 
  -4  11   1       62.01       49.79      6.55 o 
  -3  11   1      591.21      598.78     17.77 o 
  -2  11   1       47.42       57.66      5.22 o 
  -1  11   1       15.01       13.30      3.55 o 
   0  11   1      122.14      147.06      7.10 o 
   1  11   1       15.06       18.08      4.01 o 
   2  11   1       47.72       66.40     10.29 o 
   3  11   1      591.34      616.77     15.24 o 
   4  11   1       61.88       61.42      7.65 o 
   5  11   1      191.23      162.11     10.89 o 
   6  11   1      317.65      358.03     14.25 o 
   7  11   1       25.10       22.58      9.09 o 
   8  11   1      156.69      133.75     15.05 o 
   9  11   1        7.27       18.49      9.09 o 
  10  11   1       23.31       15.38     10.04 o 
  11  11   1       10.68       24.44     12.46 o 
 -10  12   1        0.75       -3.87      9.09 o 
  -9  12   1        1.20        6.02      9.09 o 
  -8  12   1       19.48       12.90     14.19 o 
  -7  12   1      133.82      145.69     15.05 o 
  -6  12   1       99.60      119.16     14.14 o 
  -5  12   1       24.05       18.06      9.46 o 
  -4  12   1      125.40      123.81      9.36 o 
  -3  12   1     1236.55     1200.64     28.47 o 
  -2  12   1       12.30       11.22      5.12 o 
  -1  12   1       13.47        5.20      3.76 o 
   0  12   1        0.44        1.05      3.10 o 
   1  12   1       13.33        6.76      4.01 o 
   2  12   1       12.32       15.42      5.46 o 
   3  12   1     1236.58     1247.42     28.99 o 
   4  12   1      125.33      122.96     17.83 o 
   5  12   1       23.97       35.95      7.21 o 
   6  12   1       99.84      126.53     10.75 o 
   7  12   1      133.78      131.65     15.05 o 
   8  12   1       19.58       15.38     10.04 o 
   9  12   1        1.21       -4.73      9.46 o 
  10  12   1        0.73        0.00     11.83 o 
 -10  13   1       36.32       47.16     23.66 o 
  -9  13   1       29.12       18.92     10.78 o 
  -8  13   1       41.50       43.26     11.35 o 
  -7  13   1        4.33       10.54      9.09 o 
  -6  13   1       31.64       23.66      9.09 o 
  -5  13   1       56.42       63.31     23.66 o 
  -4  13   1      107.66       98.16      9.36 o 
  -3  13   1      726.58      713.57     20.82 o 
  -2  13   1      444.11      395.92     26.00 o 
  -1  13   1        7.68       -1.71      3.87 o 
   0  13   1       91.92       85.75      8.54 o 
   1  13   1        7.64        7.10      4.73 o 
   2  13   1      443.95      391.74     17.14 o 
   3  13   1      726.80      731.56     36.94 o 
   4  13   1      107.69      127.70     14.49 o 
   5  13   1       56.45       57.40     11.30 o 
   6  13   1       31.50       23.86      7.11 o 
   7  13   1        4.29       18.92      9.09 o 
   8  13   1       41.65       33.30     13.01 o 
   9  13   1       29.12       39.03     11.71 o 
  10  13   1       36.35       46.13     13.38 o 
  -9  14   1        0.31        1.77     10.64 o 
  -8  14   1       18.21       12.42      9.62 o 
  -7  14   1       19.82       15.38     10.04 o 
  -6  14   1       49.21       46.28     10.78 o 
  -5  14   1       61.17       51.49     13.01 o 
  -4  14   1      125.94      139.72     10.75 o 
  -3  14   1       59.90      104.44     10.51 o 
  -2  14   1      150.37      155.82     10.41 o 
  -1  14   1       67.25       54.95      7.65 o 
   0  14   1       51.82       36.59      7.51 o 
   1  14   1       67.35       55.03      6.74 o 
   2  14   1      150.45      137.49     10.41 o 
   3  14   1       59.80       90.11      9.03 o 
   4  14   1      126.16      157.24     13.09 o 
   5  14   1       61.24       51.87      8.32 o 
   6  14   1       49.19       52.36     11.71 o 
   7  14   1       19.86        6.02     11.83 o 
   8  14   1       18.17       33.12     11.71 o 
   9  14   1        0.30       -4.54      9.09 o 
  -8  15   1       12.78       13.01      9.62 o 
  -7  15   1      127.31      119.61     16.56 o 
  -6  15   1        8.17        4.09      9.09 o 
  -5  15   1       73.07       48.41     10.78 o 
  -4  15   1      250.46      214.20     17.50 o 
  -3  15   1       78.84       94.11      9.74 o 
  -2  15   1       47.65       53.67      9.86 o 
  -1  15   1        3.28       -3.09      6.27 o 
   0  15   1        1.96       -2.73      5.46 o 
   1  15   1        3.33       -2.37      4.73 o 
   2  15   1       47.90       50.42      8.19 o 
   3  15   1       78.77       88.13      9.36 o 
   4  15   1      250.17      269.82     17.88 o 
   5  15   1       73.07       60.97      9.36 o 
   6  15   1        8.16       -4.54      9.09 o 
   7  15   1      127.17      175.68     18.40 o 
   8  15   1       12.77        4.93      9.62 o 
  -7  16   1       24.47       32.78     11.35 o 
  -6  16   1       63.30       66.36     13.07 o 
  -5  16   1       11.67        5.72      9.62 o 
  -4  16   1       16.63       10.64     10.04 o 
  -3  16   1       44.14       35.48     12.82 o 
  -2  16   1       14.69       13.11      6.55 o 
  -1  16   1       28.39       33.33      8.19 o 
   0  16   1       76.45       91.02      9.56 o 
   1  16   1       28.56       35.45      8.93 o 
   2  16   1       14.66       14.19      6.83 o 
   3  16   1       44.11       33.52      7.65 o 
   4  16   1       16.58       18.33      7.65 o 
   5  16   1       11.64       17.74     10.04 o 
   6  16   1       63.31       46.68     12.46 o 
   7  16   1       24.49       16.38     10.78 o 
  -6  17   1       20.11       19.11     10.78 o 
  -5  17   1        4.08       27.71     11.35 o 
  -4  17   1       17.25        8.28     10.04 o 
  -3  17   1       10.47       30.02     10.78 o 
  -2  17   1       19.65       18.92     13.38 o 
  -1  17   1       73.38       71.05      9.96 o 
   0  17   1       76.53       77.69     15.38 o 
   1  17   1       73.27       53.24      8.58 o 
   2  17   1       19.56       17.00      7.65 o 
   3  17   1       10.50       16.26      7.74 o 
   4  17   1       17.35       36.56      8.87 o 
   5  17   1        4.09       11.24     10.64 o 
   6  17   1       20.14       14.19     11.71 o 
  -5  18   1       21.74       18.92     11.71 o 
  -4  18   1       10.87       22.47     11.71 o 
  -3  18   1        4.00       -2.37     11.83 o 
  -2  18   1        0.83        6.31      8.19 o 
  -1  18   1       22.67       22.87      8.19 o 
   0  18   1        0.68        1.18      8.36 o 
   1  18   1       22.63       29.57     10.04 o 
   2  18   1        0.83        4.04      7.21 o 
   3  18   1        4.00        8.87     11.01 o 
   4  18   1       10.86        8.73     10.78 o 
   5  18   1       21.68       17.57     11.35 o 
  -3  19   1        4.26       -0.55     10.78 o 
  -2  19   1        7.99       12.37     10.78 o 
  -1  19   1        1.85        3.44      9.09 o 
   0  19   1        1.64        4.30     17.74 o 
   1  19   1        1.83        1.18      8.36 o 
   2  19   1        7.97       14.19     11.83 o 
   3  19   1        4.26        0.00     10.04 o 
   0   0   2      129.89      281.50      9.46 o 
   1   0   2      546.92      325.27      8.36 o 
   2   0   2     1593.18     1557.36     27.25 o 
   3   0   2       36.44       36.82      3.10 o 
   4   0   2      100.46       83.52      4.43 o 
   5   0   2      820.86      816.10     22.53 o 
   6   0   2       59.04       74.53      6.69 o 
   7   0   2      263.03      266.76     12.46 o 
   8   0   2        0.04        0.86      4.43 o 
   9   0   2       72.14       58.55     13.01 o 
  10   0   2       72.43      108.69     11.71 o 
  11   0   2        1.82        7.10     11.83 o 
  12   0   2      129.06      123.01     18.92 o 
 -12   1   2        1.18       21.29     14.19 o 
 -11   1   2        7.14        0.00     11.83 o 
 -10   1   2       31.29       15.38      8.36 o 
  -9   1   2      224.00      205.66     11.33 o 
  -8   1   2      433.79      414.04     16.39 o 
  -7   1   2       39.96       37.65      6.18 o 
  -6   1   2       46.48       22.53      5.02 o 
  -5   1   2     2743.56     2746.37     50.50 o 
  -4   1   2       65.87       53.00      4.10 o 
  -3   1   2      232.86      213.69      6.83 o 
  -2   1   2      713.50      716.95     14.07 o 
  -1   1   2     2376.14     2402.50     40.50 o 
   0   1   2      271.99      192.52      4.10 o 
   1   1   2     2373.96     2366.99     40.05 o 
   2   1   2      713.66      674.75     17.98 o 
   3   1   2      234.18      253.91      5.04 o 
   4   1   2       66.04       59.96      6.15 o 
   5   1   2     2743.94     2941.72     74.95 o 
   6   1   2       46.52       47.55      5.46 o 
   7   1   2       39.94       42.84      5.46 o 
   8   1   2      434.10      391.93     26.02 o 
   9   1   2      223.94      187.87     20.11 o 
  10   1   2       31.42       14.19     11.83 o 
  11   1   2        7.19       11.83     11.83 o 
 -12   2   2       11.04       16.56     14.19 o 
 -11   2   2       25.90       21.29     14.19 o 
 -10   2   2        7.54       -2.37     11.83 o 
  -9   2   2      164.47      144.66     12.91 o 
  -8   2   2     1261.69     1267.21     24.80 o 
  -7   2   2      209.88      204.94      7.52 o 
  -6   2   2      244.42      249.83      8.15 o 
  -5   2   2     7349.61     7843.65    112.27 o 
  -4   2   2       44.74       49.64      9.55 o 
  -3   2   2      184.19      176.49      4.70 o 
  -2   2   2     1346.79     1258.67     23.65 o 
  -1   2   2    25990.25    26136.24    422.87 o 
   0   2   2     7678.98     7724.13    108.49 o 
   1   2   2    25990.52    26093.21    416.93 o 
   2   2   2     1347.54     1273.52     23.22 o 
   3   2   2      183.94      185.03      9.60 o 
   4   2   2       44.76       51.23      4.27 o 
   5   2   2     7350.45     7728.40    129.73 o 
   6   2   2      244.66      239.03      9.56 o 
   7   2   2      209.99      210.50     11.16 o 
   8   2   2     1262.02     1284.06     29.12 o 
   9   2   2      164.40      208.21     14.78 o 
  10   2   2        7.48       -4.73      9.46 o 
  11   2   2       25.88       28.39     11.83 o 
 -13   3   2        1.18       -2.37     14.19 o 
 -11   3   2        1.26       -5.91     11.83 o 
 -10   3   2      182.50      185.47     20.40 o 
  -9   3   2      406.37      370.34     15.44 o 
  -8   3   2     1660.19     1581.44     35.04 o 
  -7   3   2      599.50      644.39     14.90 o 
  -6   3   2      203.38      205.99      8.19 o 
  -5   3   2     2173.91     2440.36     44.73 o 
  -4   3   2     1430.41     1358.74     22.95 o 
  -3   3   2      516.51      508.23      9.79 o 
  -2   3   2     3397.51     3231.62     48.12 o 
  -1   3   2    23227.41    23644.12    327.23 o 
   0   3   2      689.05      678.09     11.50 o 
   1   3   2    23225.76    23170.79    374.15 o 
   2   3   2     3396.96     3335.17     55.53 o 
   3   3   2      517.38      497.33     12.29 o 
   4   3   2     1429.92     1339.42     26.38 o 
   5   3   2     2174.89     2432.73     45.03 o 
   6   3   2      202.99      206.64      8.58 o 
   7   3   2      599.50      662.36     18.18 o 
   8   3   2     1660.41     1621.30     34.99 o 
   9   3   2      406.52      404.86     54.41 o 
  10   3   2      182.38      173.85     15.05 o 
 -11   4   2       71.79       75.70     18.92 o 
 -10   4   2      149.68      131.96     11.33 o 
  -9   4   2      358.31      405.80     18.70 o 
  -8   4   2      535.37      551.44     18.18 o 
  -7   4   2       40.20       34.84      4.33 o 
  -6   4   2      192.21      202.27      7.18 o 
  -5   4   2       55.60       62.38      3.40 o 
  -4   4   2      177.47      169.26      5.95 o 
  -3   4   2     1215.12     1177.26     19.94 o 
  -2   4   2      281.58      283.09     11.04 o 
  -1   4   2     7181.14     6889.86     97.81 o 
   0   4   2    39037.28    38698.83    539.45 o 
   1   4   2     7184.94     6849.30    112.41 o 
   2   4   2      282.03      286.61     11.62 o 
   3   4   2     1215.66     1164.01     23.22 o 
   4   4   2      177.42      173.70     18.72 o 
   5   4   2       55.41       65.67      8.50 o 
   6   4   2      192.20      208.85      8.58 o 
   7   4   2       40.21       45.93      8.13 o 
   8   4   2      535.20      583.98     21.55 o 
   9   4   2      358.02      412.40     33.12 o 
  10   4   2      149.35      146.97     33.12 o 
  11   4   2       71.68       61.50     16.56 o 
 -11   5   2        8.78       13.33      9.46 o 
 -10   5   2       73.67       73.95     11.00 o 
  -9   5   2      384.90      327.72     14.90 o 
  -8   5   2      188.64      172.13     11.33 o 
  -7   5   2       54.63       56.45      5.54 o 
  -6   5   2      101.20      104.66      5.95 o 
  -5   5   2      110.40      119.65      5.95 o 
  -4   5   2      473.67      444.14     13.66 o 
  -3   5   2     2769.59     2640.39     40.66 o 
  -2   5   2       37.35       38.36      3.36 o 
  -1   5   2     3449.81     3540.17     46.93 o 
   0   5   2       99.20       99.00      4.43 o 
   1   5   2     3450.73     3556.40     60.06 o 
   2   5   2       37.47       35.15      4.38 o 
   3   5   2     2766.86     2648.51     46.88 o 
   4   5   2      474.13      462.71     12.70 o 
   5   5   2      110.24      126.03      7.21 o 
   6   5   2      100.97      119.32      7.21 o 
   7   5   2       55.05       53.01     10.64 o 
   8   5   2      189.05      148.40     12.46 o 
   9   5   2      385.01      330.46     40.21 o 
  10   5   2       73.61       61.07     10.78 o 
  11   5   2        8.77        0.00     11.83 o 
  12   5   2       13.11       14.19     14.19 o 
 -11   6   2        3.74       11.83     13.01 o 
 -10   6   2      226.06      249.86     30.75 o 
  -9   6   2      180.45      142.29     17.93 o 
  -8   6   2       62.99       72.09      8.58 o 
  -7   6   2      236.34      224.18     13.81 o 
  -6   6   2       37.17       43.32      5.12 o 
  -5   6   2       57.32       73.61      4.92 o 
  -4   6   2     6325.70     6838.58    100.56 o 
  -3   6   2      180.27      150.79      7.04 o 
  -2   6   2     1291.85     1315.17     19.52 o 
  -1   6   2      532.46      580.33     14.34 o 
   0   6   2      221.88      226.94      7.85 o 
   1   6   2      531.80      578.53     22.62 o 
   2   6   2     1289.14     1266.78     25.01 o 
   3   6   2      179.64      151.98     17.42 o 
   4   6   2     6326.13     6861.56    125.80 o 
   5   6   2       57.34       55.25      5.77 o 
   6   6   2       37.21       46.36      5.91 o 
   7   6   2      235.42      189.18     12.46 o 
   8   6   2       62.96       60.56      9.09 o 
   9   6   2      180.53      149.98     17.74 o 
  10   6   2      226.39      184.51     23.66 o 
  11   6   2        3.74        0.00     11.83 o 
  12   6   2       14.39       16.56     14.19 o 
 -12   7   2        4.06       11.83     14.19 o 
 -11   7   2       70.68       61.87     11.71 o 
 -10   7   2       12.62       18.49      9.09 o 
  -9   7   2       76.75       73.21     18.92 o 
  -8   7   2        4.85       -2.91      5.82 o 
  -7   7   2       95.38       84.23      8.58 o 
  -6   7   2      423.07      407.15     11.71 o 
  -5   7   2      263.51      275.52     14.32 o 
  -4   7   2     2877.67     2996.94     47.68 o 
  -3   7   2      699.94      740.64     13.09 o 
  -2   7   2     1403.76     1450.93     24.14 o 
  -1   7   2     1450.17     1475.44     24.49 o 
   0   7   2      985.27      936.02     17.12 o 
   1   7   2     1449.55     1475.35     24.80 o 
   2   7   2     1404.07     1464.63     28.20 o 
   3   7   2      700.46      721.10     19.61 o 
   4   7   2     2877.52     3067.43     87.38 o 
   5   7   2      263.73      270.47      9.96 o 
   6   7   2      422.87      400.26     16.48 o 
   7   7   2       95.35       83.97     13.01 o 
   8   7   2        4.85       -2.37      6.69 o 
   9   7   2       76.94       88.49     18.92 o 
  10   7   2       12.58       42.58     16.56 o 
  11   7   2       70.74       96.99     18.92 o 
  12   7   2        4.01        6.73     10.78 o 
 -12   8   2        0.71        8.19     10.78 o 
 -11   8   2       19.82       23.66     10.04 o 
 -10   8   2        6.40       11.83      8.36 o 
  -9   8   2       30.64       49.60     10.78 o 
  -8   8   2        3.47       13.14      9.46 o 
  -7   8   2      209.78      213.72     28.39 o 
  -6   8   2      503.36      494.47     24.84 o 
  -5   8   2       17.94       21.76      4.87 o 
  -4   8   2       76.06       86.19     11.39 o 
  -3   8   2      849.81      819.49     19.51 o 
  -2   8   2      433.59      441.46     10.22 o 
  -1   8   2       64.55       60.81      4.44 o 
   0   8   2      891.38      924.95     17.74 o 
   1   8   2       65.00       60.98      4.33 o 
   2   8   2      434.18      454.36     12.29 o 
   3   8   2      849.76      835.82     19.54 o 
   4   8   2       76.38       77.51      5.82 o 
   5   8   2       17.99       17.29      6.52 o 
   6   8   2      503.16      521.59     31.93 o 
   7   8   2      209.63      197.52     13.07 o 
   8   8   2        3.43       -1.84      7.39 o 
   9   8   2       30.68       33.12     14.19 o 
  10   8   2        6.37        2.37     11.83 o 
  11   8   2       19.90       30.75     11.71 o 
  12   8   2        0.71       -5.02     10.04 o 
 -11   9   2       28.47       43.76     11.71 o 
 -10   9   2        2.35        8.28      8.36 o 
  -9   9   2      159.44      176.92     15.82 o 
  -8   9   2       50.24       75.99     11.71 o 
  -7   9   2      318.29      304.64     17.50 o 
  -6   9   2     1092.61     1103.36     34.26 o 
  -5   9   2      224.73      224.06     10.02 o 
  -4   9   2      437.47      487.63     14.25 o 
  -3   9   2      210.42      225.99      9.78 o 
  -2   9   2      305.40      315.24     13.15 o 
  -1   9   2     1453.74     1333.30     23.30 o 
   0   9   2        4.90        5.59      2.55 o 
   1   9   2     1453.88     1340.88     24.18 o 
   2   9   2      304.50      327.03      9.72 o 
   3   9   2      210.33      232.52      8.88 o 
   4   9   2      437.47      468.75     23.51 o 
   5   9   2      225.10      229.16     14.19 o 
   6   9   2     1092.47     1123.94     32.33 o 
   7   9   2      318.53      311.65     16.56 o 
   8   9   2       50.42       61.15     18.92 o 
   9   9   2      159.19      146.82     15.05 o 
  10   9   2        2.33       15.38     10.04 o 
  11   9   2       28.42       28.39     11.71 o 
 -11  10   2        6.36       22.38     10.78 o 
 -10  10   2        4.72       17.74     10.04 o 
  -9  10   2        8.23        7.57     15.38 o 
  -8  10   2      189.13      226.58     17.50 o 
  -7  10   2      820.18      824.27     53.22 o 
  -6  10   2      993.95     1050.86     34.26 o 
  -5  10   2      121.77      109.50      7.97 o 
  -4  10   2      140.99      131.67      9.29 o 
  -3  10   2      297.68      308.01     11.14 o 
  -2  10   2       44.31       55.67      5.22 o 
  -1  10   2       30.17       39.65      4.01 o 
   0  10   2      315.14      416.65     11.19 o 
   1  10   2       30.17       29.31      4.33 o 
   2  10   2       44.04       54.15      4.96 o 
   3  10   2      297.76      307.41     10.00 o 
   4  10   2      141.00      133.02     11.61 o 
   5  10   2      121.75      105.91      9.03 o 
   6  10   2      993.67     1092.59     32.83 o 
   7  10   2      820.50      847.43     24.34 o 
   8  10   2      189.19      199.13     12.85 o 
   9  10   2        8.23       -3.69      7.39 o 
  10  10   2        4.69       36.21     10.78 o 
  11  10   2        6.38       21.47     13.01 o 
 -10  11   2        7.94       15.38     10.04 o 
  -9  11   2       11.32        3.44     14.19 o 
  -8  11   2        6.45        8.04      7.87 o 
  -7  11   2      130.90      112.99     14.19 o 
  -6  11   2       92.49       96.73     12.46 o 
  -5  11   2       97.12      109.28     11.71 o 
  -4  11   2       39.53       38.57      6.55 o 
  -3  11   2       67.40       66.26      7.25 o 
  -2  11   2     1402.80     1212.47     27.68 o 
  -1  11   2      310.22      306.40      9.72 o 
   0  11   2        0.11       -1.39      2.78 o 
   1  11   2      310.38      312.02     10.31 o 
   2  11   2     1402.12     1270.96     24.49 o 
   3  11   2       67.48       80.40      7.17 o 
   4  11   2       39.48       34.37      8.66 o 
   5  11   2       97.06       96.46      9.03 o 
   6  11   2       92.44       94.57      9.36 o 
   7  11   2      130.95      133.19     18.57 o 
   8  11   2        6.28       11.18      9.09 o 
   9  11   2       11.31       11.83     10.04 o 
  10  11   2        7.91        6.51     10.64 o 
 -10  12   2        8.55        3.94      9.62 o 
  -9  12   2       13.80       37.47     17.74 o 
  -8  12   2       26.62       18.49      9.09 o 
  -7  12   2       27.93       19.35      9.09 o 
  -6  12   2       89.26       88.57     12.46 o 
  -5  12   2       11.63        6.05      7.39 o 
  -4  12   2      164.33      150.10      9.74 o 
  -3  12   2      616.71      591.75     17.41 o 
  -2  12   2        7.56        3.44      4.43 o 
  -1  12   2       24.58       22.02      4.15 o 
   0  12   2      221.27      253.28      9.46 o 
   1  12   2       24.32       41.35      8.54 o 
   2  12   2        7.64       10.74      4.33 o 
   3  12   2      616.49      606.78     15.80 o 
   4  12   2      164.60      159.52     10.75 o 
   5  12   2       11.63       11.10      6.27 o 
   6  12   2       89.42       98.14      9.74 o 
   7  12   2       27.92       31.55      7.97 o 
   8  12   2       26.62       23.66     10.04 o 
   9  12   2       13.85       30.75     11.71 o 
  10  12   2        8.52        4.73     14.19 o 
  -9  13   2        1.49        2.15     15.38 o 
  -8  13   2        1.54        1.08      9.09 o 
  -7  13   2       67.89       60.65     11.71 o 
  -6  13   2      107.62      124.94     14.14 o 
  -5  13   2        7.76       17.20      9.09 o 
  -4  13   2      353.32      378.86     20.07 o 
  -3  13   2      914.40      908.75     23.94 o 
  -2  13   2      275.32      259.45     12.14 o 
  -1  13   2       18.86        7.94      5.82 o 
   0  13   2        2.13       -1.88      3.76 o 
   1  13   2       18.82       21.27      4.96 o 
   2  13   2      275.39      248.90     13.32 o 
   3  13   2      914.56      928.16     24.51 o 
   4  13   2      353.05      348.11     14.90 o 
   5  13   2        7.74        6.14      6.55 o 
   6  13   2      107.38      101.09     10.74 o 
   7  13   2       67.90       91.45     13.38 o 
   8  13   2        1.55       -5.91     11.83 o 
   9  13   2        1.49        6.67      9.09 o 
  -9  14   2        5.03       -1.18     10.64 o 
  -8  14   2       17.94        5.91     24.84 o 
  -7  14   2       11.12        3.55     10.64 o 
  -6  14   2       56.64       63.78     11.83 o 
  -5  14   2       88.05       84.79     12.46 o 
  -4  14   2        8.15       11.18      9.09 o 
  -3  14   2      759.74      762.51     23.61 o 
  -2  14   2       27.81       18.22      6.55 o 
  -1  14   2        2.79       -2.73      5.46 o 
   0  14   2       33.18       26.09      7.51 o 
   1  14   2        2.80       -2.16      4.33 o 
   2  14   2       27.89       25.88      7.22 o 
   3  14   2      759.63      805.46     23.14 o 
   4  14   2        8.12       10.36      6.55 o 
   5  14   2       88.11       72.77      9.36 o 
   6  14   2       56.65       58.61      9.03 o 
   7  14   2       11.10       25.11     10.78 o 
   8  14   2       17.88        3.55      9.62 o 
   9  14   2        5.03       -3.55     10.04 o 
  -8  15   2       22.11       18.59     11.35 o 
  -7  15   2       46.04       46.50     11.71 o 
  -6  15   2       31.07       28.20     10.78 o 
  -5  15   2        0.96       -3.69      7.39 o 
  -4  15   2        3.83        0.00     11.83 o 
  -3  15   2      453.62      455.97     22.53 o 
  -2  15   2      159.13      124.23     10.75 o 
  -1  15   2        9.37       -4.22      8.45 o 
   0  15   2        0.02       -2.91      5.82 o 
   1  15   2        9.37        7.10      5.22 o 
   2  15   2      158.94      117.10      9.96 o 
   3  15   2      453.76      478.53     18.79 o 
   4  15   2        3.84        5.50      6.55 o 
   5  15   2        0.96        0.00      6.55 o 
   6  15   2       31.02       55.95     13.01 o 
   7  15   2       46.12       48.71     13.38 o 
   8  15   2       22.18       12.01     10.78 o 
  -7  16   2       11.05       34.06     13.01 o 
  -6  16   2        1.44       -4.54      9.09 o 
  -5  16   2       10.26       28.93     10.78 o 
  -4  16   2       89.67       99.32     13.38 o 
  -3  16   2       30.35       26.38     10.78 o 
  -2  16   2       25.65       44.60      8.32 o 
  -1  16   2       32.93       27.33     10.84 o 
   0  16   2        9.17        4.56      6.09 o 
   1  16   2       32.89       17.35      6.83 o 
   2  16   2       25.85       25.73      7.65 o 
   3  16   2       30.35       34.51      9.71 o 
   4  16   2       89.65       94.98     10.75 o 
   5  16   2       10.28        8.35      7.21 o 
   6  16   2        1.47       10.64     10.04 o 
   7  16   2       11.05       24.33     11.83 o 
  -6  17   2       51.79       58.16     24.84 o 
  -5  17   2        3.42       -4.09      9.09 o 
  -4  17   2       38.43       43.90     12.46 o 
  -3  17   2        5.54        7.69      9.62 o 
  -2  17   2       25.73       26.02     16.56 o 
  -1  17   2       23.86       22.83      8.58 o 
   0  17   2        3.51       -3.13      6.27 o 
   1  17   2       23.91       17.74      8.36 o 
   2  17   2       25.78       18.63      7.65 o 
   3  17   2        5.55        2.37      7.81 o 
   4  17   2       38.52       32.87      9.03 o 
   5  17   2        3.44        0.65      9.09 o 
   6  17   2       51.81       76.17     14.14 o 
  -5  18   2        1.71       -5.64     14.19 o 
  -4  18   2       57.70       63.66     14.14 o 
  -3  18   2        8.98        4.73     11.83 o 
  -2  18   2       29.17        8.28     10.04 o 
  -1  18   2       50.23       61.50     18.40 o 
   0  18   2       42.68       34.30     10.04 o 
   1  18   2       50.23       44.58     10.78 o 
   2  18   2       29.13       34.30     10.04 o 
   3  18   2        9.01        3.36      7.47 o 
   4  18   2       57.70       61.13     10.41 o 
   5  18   2        1.72       -4.81      9.62 o 
  -3  19   2       21.04       18.92     16.56 o 
  -2  19   2        4.37        7.64     10.78 o 
  -1  19   2        2.34        0.00     14.19 o 
   0  19   2        1.51       -4.54      9.09 o 
   1  19   2        2.33        9.46      9.09 o 
   2  19   2        4.37       16.56     10.04 o 
   3  19   2       21.02       18.92      8.87 o 
   1   0   3       27.25       17.31      2.96 o 
   2   0   3      343.98      238.89      6.27 o 
   3   0   3        2.37        3.78      1.58 o 
   4   0   3      123.65      131.35      5.82 o 
   5   0   3        5.82        4.14      3.48 o 
   6   0   3      831.31      964.08     21.29 o 
   7   0   3      766.22      789.52     16.77 o 
   8   0   3      464.47      446.07     12.61 o 
   9   0   3        2.40       -3.35      6.69 o 
  10   0   3      744.18      801.03     28.44 o 
  11   0   3        0.65       -4.73      9.46 o 
  12   0   3       10.10       37.85     14.19 o 
 -12   1   3        5.70       14.19     14.19 o 
 -11   1   3       63.98       63.87     16.56 o 
 -10   1   3       79.50       73.30     12.46 o 
  -9   1   3      188.87      179.78     21.29 o 
  -8   1   3     1085.91     1021.17     25.01 o 
  -7   1   3      812.93      825.77     19.91 o 
  -6   1   3      126.97      126.63      7.21 o 
  -5   1   3      368.84      328.13     13.22 o 
  -4   1   3      464.09      494.09     12.14 o 
  -3   1   3     1296.38     1213.25     23.14 o 
  -2   1   3      286.32      303.46      7.65 o 
  -1   1   3     1177.79     1038.59     33.48 o 
   0   1   3     1145.09      874.57     16.39 o 
   1   1   3     1176.13     1079.06     20.04 o 
   2   1   3      286.99      278.37      9.68 o 
   3   1   3     1298.06     1209.33     17.64 o 
   4   1   3      464.10      468.17      9.21 o 
   5   1   3      370.03      345.81     10.22 o 
   6   1   3      126.62      148.70      7.07 o 
   7   1   3      813.03      767.18     19.44 o 
   8   1   3     1084.41     1105.18     32.59 o 
   9   1   3      188.70      215.05     37.85 o 
  10   1   3       79.42       61.50     16.56 o 
  11   1   3       63.91      101.72     18.92 o 
  12   1   3        5.67        7.10     11.83 o 
 -13   2   3        0.00       -2.37     14.19 o 
 -12   2   3        4.44       14.19     11.83 o 
 -11   2   3       11.83       11.83     11.83 o 
 -10   2   3      190.19      130.10     21.29 o 
  -9   2   3      270.01      304.77     13.52 o 
  -8   2   3      237.61      239.02     11.33 o 
  -7   2   3       97.59       97.30      5.73 o 
  -6   2   3      114.93       93.08      6.04 o 
  -5   2   3     2106.57     2199.58     35.06 o 
  -4   2   3     1181.93     1196.38     37.05 o 
  -3   2   3      929.69      801.02     17.26 o 
  -2   2   3      237.28      224.89      6.55 o 
  -1   2   3      256.11      250.80      6.27 o 
   0   2   3     9151.54     8602.23    120.87 o 
   1   2   3      257.33      254.93      6.83 o 
   2   2   3      237.13      215.02     11.09 o 
   3   2   3      929.62      840.63     18.18 o 
   4   2   3     1181.09     1226.92     20.87 o 
   5   2   3     2103.18     2194.32     35.39 o 
   6   2   3      115.31      106.99     11.08 o 
   7   2   3       97.89      103.49      8.19 o 
   8   2   3      237.93      262.30     17.78 o 
   9   2   3      269.94      265.39     15.82 o 
  10   2   3      190.05      212.90     21.29 o 
  11   2   3       11.86       14.19     11.83 o 
 -13   3   3        6.40       18.92     14.19 o 
 -12   3   3        6.63       -2.37     11.83 o 
 -11   3   3       34.63       37.85     16.56 o 
 -10   3   3       34.82       26.02     14.19 o 
  -9   3   3      777.02      814.29     23.14 o 
  -8   3   3      708.78      689.96     19.91 o 
  -7   3   3      104.89      112.47      7.17 o 
  -6   3   3       75.94       75.12      7.17 o 
  -5   3   3     1254.77     1380.40     23.75 o 
  -4   3   3       82.18      100.41      5.43 o 
  -3   3   3      909.94      899.56     15.36 o 
  -2   3   3     1004.47      909.02     18.63 o 
  -1   3   3      684.44      666.27     12.40 o 
   0   3   3     1947.77     1861.31     28.04 o 
   1   3   3      684.45      684.16     12.09 o 
   2   3   3     1004.20      937.12     21.27 o 
   3   3   3      910.77      913.20     29.58 o 
   4   3   3       81.73       81.51      5.46 o 
   5   3   3     1255.87     1411.84     24.03 o 
   6   3   3       75.73       80.21      6.74 o 
   7   3   3      104.97      139.06      8.58 o 
   8   3   3      709.61      710.65     20.40 o 
   9   3   3      777.43      844.87     48.49 o 
  10   3   3       34.87       47.31     10.04 o 
  11   3   3       34.65       33.12     14.19 o 
 -12   4   3        0.53        2.37     14.19 o 
 -11   4   3       26.09       42.58     16.56 o 
 -10   4   3       87.03       71.91      9.36 o 
  -9   4   3      701.10      664.22     20.40 o 
  -8   4   3       95.82      102.29      9.90 o 
  -7   4   3      247.27      290.74     16.12 o 
  -6   4   3      290.58      294.58      8.85 o 
  -5   4   3      188.45      194.65      6.36 o 
  -4   4   3     1179.74     1246.33     28.68 o 
  -3   4   3     1241.80     1246.64     21.13 o 
  -2   4   3     2137.38     2036.01     30.89 o 
  -1   4   3      154.41      145.14     12.29 o 
   0   4   3     7205.65     6908.96     98.42 o 
   1   4   3      154.59      167.87      4.96 o 
   2   4   3     2138.07     1986.87     36.40 o 
   3   4   3     1241.02     1244.77     25.01 o 
   4   4   3     1179.35     1291.64     30.65 o 
   5   4   3      187.73      203.21      8.58 o 
   6   4   3      290.28      290.32     11.33 o 
   7   4   3      246.94      296.82     11.33 o 
   8   4   3       95.69      123.98     13.05 o 
   9   4   3      701.37      689.36     30.75 o 
  10   4   3       87.09       74.17     11.83 o 
  11   4   3       26.05       18.28     20.11 o 
 -11   5   3        2.87       21.29     14.19 o 
 -10   5   3      118.00       80.43      9.96 o 
  -9   5   3       91.48      123.11     10.75 o 
  -8   5   3      213.88      241.70     12.14 o 
  -7   5   3       79.30       77.03      7.21 o 
  -6   5   3      391.83      379.37     12.97 o 
  -5   5   3       74.17       63.15      7.51 o 
  -4   5   3     1219.72     1324.51     23.09 o 
  -3   5   3      265.35      256.07     12.12 o 
  -2   5   3     1268.68     1242.08     18.45 o 
  -1   5   3     4789.57     4736.34     69.12 o 
   0   5   3        1.41        0.79      1.50 o 
   1   5   3     4790.26     4744.93     68.86 o 
   2   5   3     1268.85     1225.43     24.58 o 
   3   5   3      266.26      232.25     12.37 o 
   4   5   3     1219.59     1369.48     27.75 o 
   5   5   3       74.25       57.84      5.82 o 
   6   5   3      391.67      384.14     12.70 o 
   7   5   3       79.14       70.95      7.21 o 
   8   5   3      213.99      218.08     15.38 o 
   9   5   3       91.28      113.22     12.46 o 
  10   5   3      118.30      113.90     20.11 o 
  11   5   3        2.92        7.10     11.83 o 
  12   5   3       10.05       -4.73     11.83 o 
 -11   6   3       84.35       87.31     14.14 o 
 -10   6   3        4.49       -0.73      6.27 o 
  -9   6   3      292.26      252.53     14.07 o 
  -8   6   3        5.86       -3.80      7.60 o 
  -7   6   3      102.82      110.57      9.62 o 
  -6   6   3      275.40      272.04     11.78 o 
  -5   6   3       65.75       66.78      4.81 o 
  -4   6   3     1661.65     1664.33     28.60 o 
  -3   6   3      258.41      269.67      7.62 o 
  -2   6   3      193.66      204.31      5.04 o 
  -1   6   3     2069.32     2126.21     29.58 o 
   0   6   3      469.79      481.23     10.31 o 
   1   6   3     2068.98     2091.53     38.68 o 
   2   6   3      193.66      197.68      7.65 o 
   3   6   3      258.40      254.42      9.17 o 
   4   6   3     1658.80     1636.45     32.72 o 
   5   6   3       66.04       68.18      6.27 o 
   6   6   3      275.67      261.72     10.75 o 
   7   6   3      102.46       96.41     10.78 o 
   8   6   3        5.75       -2.37      6.69 o 
   9   6   3      292.01      234.58     34.30 o 
  10   6   3        4.53        0.53      7.39 o 
  11   6   3       84.29      104.08     21.29 o 
  12   6   3       29.87       44.95     18.92 o 
 -11   7   3       22.92       21.29     10.04 o 
 -10   7   3      138.56      142.95     13.70 o 
  -9   7   3      213.44      166.68     12.14 o 
  -8   7   3       24.71       26.86      7.21 o 
  -7   7   3      286.54      321.84     14.07 o 
  -6   7   3       73.83       65.03      7.21 o 
  -5   7   3       28.03       25.05      3.47 o 
  -4   7   3      115.36      144.26      9.89 o 
  -3   7   3      671.12      569.23     10.57 o 
  -2   7   3     1162.46     1235.79     19.31 o 
  -1   7   3      747.40      730.64     12.83 o 
   0   7   3        0.35       -1.37      2.73 o 
   1   7   3      748.93      759.03     17.26 o 
   2   7   3     1163.46     1244.96     28.83 o 
   3   7   3      671.39      563.69     14.52 o 
   4   7   3      115.14      143.07     12.56 o 
   5   7   3       27.89       35.81      7.88 o 
   6   7   3       73.75       59.51      6.22 o 
   7   7   3      287.35      291.35     15.82 o 
   8   7   3       24.69       33.76      9.09 o 
   9   7   3      213.79      174.27     16.56 o 
  10   7   3      138.66      144.30     23.66 o 
  11   7   3       22.92       42.58     16.56 o 
  12   7   3        8.94        7.10     14.19 o 
 -12   8   3        7.45       16.56     16.56 o 
 -11   8   3        4.16        2.58     10.64 o 
 -10   8   3       10.31       25.59      9.09 o 
  -9   8   3       22.43       16.34     12.32 o 
  -8   8   3       17.46       16.56      7.21 o 
  -7   8   3      121.96      125.04     10.41 o 
  -6   8   3      531.93      553.86     18.06 o 
  -5   8   3       49.98       50.03      6.55 o 
  -4   8   3      111.44      121.84      7.17 o 
  -3   8   3      702.07      633.32     14.15 o 
  -2   8   3       79.71       83.50      5.27 o 
  -1   8   3       14.74       14.76      2.78 o 
   0   8   3      812.67      850.60     16.83 o 
   1   8   3       14.98       22.35      4.10 o 
   2   8   3       79.72       76.07      5.82 o 
   3   8   3      702.56      650.45     16.81 o 
   4   8   3      111.20      102.65      8.02 o 
   5   8   3       50.01       55.65      5.82 o 
   6   8   3      531.94      509.80     20.86 o 
   7   8   3      121.84      107.98     11.35 o 
   8   8   3       17.41       10.64      8.36 o 
   9   8   3       22.57       36.76      9.09 o 
  10   8   3       10.19       16.56     14.19 o 
  11   8   3        4.24        4.73     11.83 o 
  12   8   3        7.42        4.19     10.78 o 
 -11   9   3        8.12        7.10      9.09 o 
 -10   9   3        6.47        8.82      9.09 o 
  -9   9   3        1.70        2.10      7.39 o 
  -8   9   3      122.78      103.16     15.38 o 
  -7   9   3       43.90       48.52     10.04 o 
  -6   9   3      146.00      176.92     14.06 o 
  -5   9   3      184.13      189.26     17.28 o 
  -4   9   3      744.23      777.70     18.80 o 
  -3   9   3        4.51       11.46      3.63 o 
  -2   9   3      410.62      397.10     10.22 o 
  -1   9   3       86.36      115.52      7.97 o 
   0   9   3      221.81      240.98      8.28 o 
   1   9   3       86.08      134.10      7.30 o 
   2   9   3      410.15      376.55     11.78 o 
   3   9   3        4.42       16.81      4.40 o 
   4   9   3      744.44      759.26     20.61 o 
   5   9   3      184.09      176.56      9.36 o 
   6   9   3      145.71      150.15     21.29 o 
   7   9   3       43.77       50.62     16.56 o 
   8   9   3      122.39      117.67     12.46 o 
   9   9   3        1.69       -3.69      7.39 o 
  10   9   3        6.55        7.10     14.19 o 
  11   9   3        8.07        7.10     10.04 o 
 -11  10   3       45.05       54.20     12.46 o 
 -10  10   3       21.24       28.39     10.78 o 
  -9  10   3        1.28        0.53      7.39 o 
  -8  10   3      199.76      172.36     15.82 o 
  -7  10   3        0.93        8.15      7.39 o 
  -6  10   3      538.86      569.48     46.13 o 
  -5  10   3      321.82      334.37     17.50 o 
  -4  10   3       67.58       82.52      6.76 o 
  -3  10   3      147.54      139.55     12.26 o 
  -2  10   3      794.19      799.40     16.65 o 
  -1  10   3      122.42      124.89     10.24 o 
   0  10   3       35.80       33.92      4.33 o 
   1  10   3      122.39      118.97      6.74 o 
   2  10   3      795.11      820.67     17.37 o 
   3  10   3      147.36      178.50     11.27 o 
   4  10   3       67.81       62.83      6.55 o 
   5  10   3      321.94      336.56     16.48 o 
   6  10   3      538.75      604.73     27.20 o 
   7  10   3        0.96        0.26      8.28 o 
   8  10   3      200.04      171.94     14.14 o 
   9  10   3        1.28       -4.73      9.46 o 
  10  10   3       21.17        5.91     10.04 o 
  11  10   3       45.18       47.88     14.19 o 
 -10  11   3        3.39       12.69      9.09 o 
  -9  11   3        1.66        3.55      8.36 o 
  -8  11   3      138.58      151.78     18.92 o 
  -7  11   3       29.93       16.34      9.09 o 
  -6  11   3      443.29      469.09     22.53 o 
  -5  11   3      114.20      113.22     12.46 o 
  -4  11   3        4.29        0.00      6.69 o 
  -3  11   3       23.23       33.54      8.46 o 
  -2  11   3      178.31      186.96      9.36 o 
  -1  11   3       51.47       48.46      4.96 o 
   0  11   3       26.44       31.56      4.73 o 
   1  11   3       51.53       59.39      5.54 o 
   2  11   3      178.01      199.26      8.53 o 
   3  11   3       23.28       25.67      4.96 o 
   4  11   3        4.35       -2.01      4.01 o 
   5  11   3      114.37      102.74     12.51 o 
   6  11   3      443.48      443.63     17.03 o 
   7  11   3       29.83       47.62      8.32 o 
   8  11   3      138.56      139.19     19.05 o 
   9  11   3        1.68        3.44      9.09 o 
  10  11   3        3.41        1.08      9.09 o 
 -10  12   3        7.67       13.01     10.64 o 
  -9  12   3        1.03        0.22      9.09 o 
  -8  12   3       21.53       10.11      9.09 o 
  -7  12   3       79.67       74.98     11.71 o 
  -6  12   3       68.95       63.51     16.56 o 
  -5  12   3       17.64       29.18      9.62 o 
  -4  12   3       88.17       89.12     11.83 o 
  -3  12   3      631.61      646.87     18.65 o 
  -2  12   3      334.75      314.40     12.43 o 
  -1  12   3       84.02       95.13      6.74 o 
   0  12   3       79.98       76.57      6.15 o 
   1  12   3       84.30       85.25      6.42 o 
   2  12   3      334.67      310.72     10.91 o 
   3  12   3      631.92      646.14     26.63 o 
   4  12   3       88.31       59.90      7.97 o 
   5  12   3       17.84       30.35     19.42 o 
   6  12   3       68.75       66.98      9.03 o 
   7  12   3       79.53       78.26      9.36 o 
   8  12   3       21.57       26.02     10.04 o 
   9  12   3        1.02        4.73     10.04 o 
  10  12   3        7.61        3.09     10.78 o 
  -9  13   3       27.33        5.72     15.38 o 
  -8  13   3       10.26       13.33      9.09 o 
  -7  13   3        3.14       -2.37      7.87 o 
  -6  13   3      135.18      106.92     13.38 o 
  -5  13   3      221.71      202.14     15.82 o 
  -4  13   3       17.88       11.35      7.87 o 
  -3  13   3      712.98      649.70     19.44 o 
  -2  13   3      219.58      200.20     10.75 o 
  -1  13   3        2.04       -3.12      6.24 o 
   0  13   3       43.36       47.34      5.91 o 
   1  13   3        2.05       -2.16      4.33 o 
   2  13   3      219.78      194.71      9.46 o 
   3  13   3      712.90      661.19     20.40 o 
   4  13   3       18.00       19.71      6.83 o 
   5  13   3      221.90      189.50     12.14 o 
   6  13   3      135.29      135.77     11.14 o 
   7  13   3        3.20        3.06      9.87 o 
   8  13   3       10.21       -1.29     17.74 o 
   9  13   3       27.30       19.47     10.78 o 
  -9  14   3        2.63       -4.54      9.09 o 
  -8  14   3        1.81       14.19     10.04 o 
  -7  14   3       23.61       32.57     10.78 o 
  -6  14   3        9.65       16.36      9.62 o 
  -5  14   3      102.78       99.58     13.38 o 
  -4  14   3      244.52      220.03     21.29 o 
  -3  14   3       88.59       82.23     12.46 o 
  -2  14   3      194.00      188.66     14.92 o 
  -1  14   3       45.72       37.60      7.21 o 
   0  14   3        0.83       -2.01      4.01 o 
   1  14   3       45.78       32.77      5.91 o 
   2  14   3      194.12      182.47     17.07 o 
   3  14   3       88.61       99.19      9.96 o 
   4  14   3      244.03      267.73     13.92 o 
   5  14   3      102.73      118.01     18.89 o 
   6  14   3        9.69        7.10      7.21 o 
   7  14   3       23.54       27.03     17.74 o 
   8  14   3        1.83        8.19     16.56 o 
   9  14   3        2.66        3.55     10.04 o 
  -8  15   3        5.91       15.10     11.83 o 
  -7  15   3       43.17       72.25     13.07 o 
  -6  15   3       19.09       23.06     10.64 o 
  -5  15   3       53.80       44.24     10.78 o 
  -4  15   3       73.18       81.58     16.56 o 
  -3  15   3      176.47      167.48     22.47 o 
  -2  15   3       86.26       76.61      9.03 o 
  -1  15   3        4.49       -2.91      5.82 o 
   0  15   3       17.50        3.09      6.27 o 
   1  15   3        4.38       -2.37      4.73 o 
   2  15   3       86.20       86.13      9.36 o 
   3  15   3      176.49      186.27     12.14 o 
   4  15   3       73.41       95.69     10.26 o 
   5  15   3       53.75       67.22      9.36 o 
   6  15   3       19.12        7.21      7.97 o 
   7  15   3       43.19       82.17     14.14 o 
   8  15   3        5.89       18.92     11.71 o 
  -7  16   3       70.86       77.80     26.02 o 
  -6  16   3       11.77        9.03      9.09 o 
  -5  16   3       35.45       39.85     10.78 o 
  -4  16   3       14.67        7.10     14.19 o 
  -3  16   3      244.72      268.84     19.18 o 
  -2  16   3       82.13       85.17     12.46 o 
  -1  16   3       18.09       20.73      7.21 o 
   0  16   3       23.50       12.62      6.83 o 
   1  16   3       17.99       22.08      6.83 o 
   2  16   3       82.27       76.71     12.03 o 
   3  16   3      244.78      228.63     16.92 o 
   4  16   3       14.66       18.92      8.92 o 
   5  16   3       35.49       44.52      9.36 o 
   6  16   3       11.76       15.10     10.78 o 
   7  16   3       70.85       98.63     29.57 o 
  -6  17   3        7.30       15.21     11.35 o 
  -5  17   3        4.24       -1.97      9.62 o 
  -4  17   3       26.60       24.67     11.35 o 
  -3  17   3        2.57        9.46     10.04 o 
  -2  17   3        0.97        9.25      9.09 o 
  -1  17   3       51.61       53.60      9.03 o 
   0  17   3       46.00       17.53     10.82 o 
   1  17   3       51.63       46.16     10.04 o 
   2  17   3        0.98        0.00      6.83 o 
   3  17   3        2.55        2.23      7.21 o 
   4  17   3       26.65       29.51      9.03 o 
   5  17   3        4.23       11.24      7.65 o 
   6  17   3        7.33       34.06     12.46 o 
  -5  18   3       16.75       26.34     12.46 o 
  -4  18   3       17.48       11.83     11.35 o 
  -3  18   3        3.07       -1.18     10.04 o 
  -2  18   3       22.61        7.10     14.19 o 
  -1  18   3        3.30       11.83     10.04 o 
   0  18   3        3.34       -1.18      8.36 o 
   1  18   3        3.33        2.37      8.36 o 
   2  18   3       22.61       17.74     10.04 o 
   3  18   3        3.10       13.37     10.23 o 
   4  18   3       17.38       21.05      8.58 o 
   5  18   3       16.80       36.59     12.46 o 
  -3  19   3        1.52        3.82     10.78 o 
  -2  19   3        3.83        2.37     14.19 o 
  -1  19   3       27.80       28.39     11.71 o 
   0  19   3        0.00       -2.37     11.83 o 
   1  19   3       27.76       31.84     16.56 o 
   2  19   3        3.83       -4.18      8.36 o 
   3  19   3        1.52       -1.18      8.36 o 
   0   0   4   248092.41   236548.41   4642.82 o 
   1   0   4     2343.23     2013.50     30.37 o 
   2   0   4      142.15      152.27      5.21 o 
   3   0   4     2090.99     1764.35     27.70 o 
   4   0   4       95.84       89.15      5.46 o 
   5   0   4      259.24      342.23      9.02 o 
   6   0   4      307.40      387.90     10.45 o 
   7   0   4        2.55        5.57      3.23 o 
   8   0   4      867.51      915.96     30.11 o 
   9   0   4       31.50       25.59      9.09 o 
  10   0   4      595.74      574.98     25.09 o 
  11   0   4       33.41       18.92     14.19 o 
  12   0   4        1.00        4.73     11.83 o 
  13   0   4        3.56       -7.10     14.19 o 
 -13   1   4        7.30       18.92     16.56 o 
 -12   1   4        1.45       11.83     14.19 o 
 -11   1   4        6.02        3.66     11.83 o 
 -10   1   4       42.13       49.24     15.38 o 
  -9   1   4      595.77      571.55     24.21 o 
  -8   1   4       85.57       87.15      9.62 o 
  -7   1   4       95.62      109.88     13.63 o 
  -6   1   4       95.74      102.79      8.11 o 
  -5   1   4      559.71      508.67     13.03 o 
  -4   1   4      434.85      409.64     10.75 o 
  -3   1   4      622.20      565.49     13.52 o 
  -2   1   4     2577.48     2292.98     42.00 o 
  -1   1   4      771.20      745.02     15.58 o 
   0   1   4     7113.12     6226.62     88.37 o 
   1   1   4      770.18      785.32     15.44 o 
   2   1   4     2578.38     2349.97     35.91 o 
   3   1   4      622.04      676.37     27.37 o 
   4   1   4      434.51      424.41     11.02 o 
   5   1   4      559.34      473.90      9.70 o 
   6   1   4       95.53      101.55      5.46 o 
   7   1   4       96.10       94.86     10.04 o 
   8   1   4       85.51      117.11     11.71 o 
   9   1   4      595.48      591.42     23.42 o 
  10   1   4       42.07       33.62     10.64 o 
  11   1   4        6.03        7.10     11.83 o 
  12   1   4        1.47       -2.37     11.83 o 
 -12   2   4        6.96       26.02     14.19 o 
 -11   2   4       49.99       42.22     10.78 o 
 -10   2   4      114.77      118.28     21.29 o 
  -9   2   4      416.76      380.85     30.75 o 
  -8   2   4      109.34      114.26     12.43 o 
  -7   2   4      197.38      201.73      9.36 o 
  -6   2   4      207.57      202.97      6.95 o 
  -5   2   4       19.28       17.59      4.44 o 
  -4   2   4      678.20      666.46     20.67 o 
  -3   2   4      571.27      518.58     22.18 o 
  -2   2   4     2395.83     2581.82     43.66 o 
  -1   2   4     2659.83     2619.82     46.40 o 
   0   2   4    10598.96    10195.47    143.56 o 
   1   2   4     2656.68     2689.50     39.32 o 
   2   2   4     2392.86     2417.60     50.19 o 
   3   2   4      571.58      550.67     29.02 o 
   4   2   4      678.01      643.04     17.07 o 
   5   2   4       19.13       30.06      3.39 o 
   6   2   4      207.57      195.21      7.18 o 
   7   2   4      196.75      219.96     10.59 o 
   8   2   4      109.09      121.42      9.96 o 
   9   2   4      417.35      417.79     20.07 o 
  10   2   4      114.94       87.53     16.56 o 
  11   2   4       49.69       68.60     16.56 o 
  12   2   4        6.93       21.29     14.19 o 
 -12   3   4        7.24       10.64      9.62 o 
 -11   3   4       58.16       59.14     18.92 o 
 -10   3   4       51.02       44.95     16.56 o 
  -9   3   4      261.69      285.00     16.48 o 
  -8   3   4       65.46       69.70      9.74 o 
  -7   3   4        0.55        3.66      4.43 o 
  -6   3   4      371.03      373.67      9.79 o 
  -5   3   4      151.88      154.61      5.73 o 
  -4   3   4     1786.65     1890.39     30.44 o 
  -3   3   4     2601.15     2724.58     48.17 o 
  -2   3   4        8.02       21.99      3.74 o 
  -1   3   4     1934.36     1905.08     28.89 o 
   0   3   4    20349.25    19089.03    266.59 o 
   1   3   4     1936.15     1919.65     29.57 o 
   2   3   4        7.93       15.14      2.73 o 
   3   3   4     2599.86     2636.99     47.80 o 
   4   3   4     1788.35     1903.45     56.68 o 
   5   3   4      152.25      161.95     10.93 o 
   6   3   4      371.49      365.71     12.70 o 
   7   3   4        0.56        7.57      4.87 o 
   8   3   4       65.38       71.79      8.19 o 
   9   3   4      262.19      300.56     14.07 o 
  10   3   4       51.01       49.68     14.19 o 
  11   3   4       58.24       68.60     16.56 o 
  12   3   4        7.30       11.83     14.19 o 
 -12   4   4       15.40       40.21     18.92 o 
 -11   4   4       15.00       11.83     16.56 o 
 -10   4   4       11.07        9.89      9.09 o 
  -9   4   4      223.61      237.42     13.03 o 
  -8   4   4       11.48       28.18      6.27 o 
  -7   4   4      429.49      403.56     14.52 o 
  -6   4   4       63.57       68.98      6.83 o 
  -5   4   4        5.78        5.01      3.76 o 
  -4   4   4     1368.97     1311.24     22.11 o 
  -3   4   4      360.62      398.09     12.98 o 
  -2   4   4     1888.90     1888.56     29.71 o 
  -1   4   4      308.68      330.69      7.62 o 
   0   4   4     2286.06     2130.79     32.51 o 
   1   4   4      308.45      346.68     12.29 o 
   2   4   4     1888.97     1829.96     34.58 o 
   3   4   4      360.52      436.50     13.09 o 
   4   4   4     1367.76     1306.12     27.75 o 
   5   4   4        5.57        3.04      4.06 o 
   6   4   4       63.72       64.08      6.27 o 
   7   4   4      429.26      411.35     14.07 o 
   8   4   4       11.45       26.86      7.61 o 
   9   4   4      223.63      257.54     23.66 o 
  10   4   4       10.99       20.64      9.09 o 
  11   4   4       15.01       16.56     14.19 o 
 -12   5   4       15.02       30.75     18.92 o 
 -11   5   4       54.46       63.87     18.92 o 
 -10   5   4       20.73       23.85      9.62 o 
  -9   5   4      362.77      367.70     15.79 o 
  -8   5   4      221.33      204.60     11.98 o 
  -7   5   4       37.16       38.85      6.83 o 
  -6   5   4      290.03      285.64     11.33 o 
  -5   5   4       50.95       62.42      3.67 o 
  -4   5   4      848.29      866.06     16.48 o 
  -3   5   4      362.77      384.72     14.68 o 
  -2   5   4      240.91      255.01      7.18 o 
  -1   5   4     1664.32     1490.46     24.70 o 
   0   5   4     1374.33     1373.34     23.04 o 
   1   5   4     1665.14     1528.10     25.12 o 
   2   5   4      241.00      250.85      6.83 o 
   3   5   4      362.48      378.17     11.33 o 
   4   5   4      849.51      891.59     29.50 o 
   5   5   4       51.28       50.06      5.67 o 
   6   5   4      290.12      307.07     20.18 o 
   7   5   4       37.18       44.97      7.81 o 
   8   5   4      221.36      203.51     17.74 o 
   9   5   4      362.74      377.95     19.86 o 
  10   5   4       20.71       16.34      9.09 o 
  11   5   4       54.54       50.89     11.71 o 
 -12   6   4       29.95       52.04     21.29 o 
 -11   6   4       60.88       64.92     12.46 o 
 -10   6   4        8.29       15.03      7.21 o 
  -9   6   4      130.19      133.71     11.33 o 
  -8   6   4      184.71      207.52     12.70 o 
  -7   6   4      382.53      353.40     14.07 o 
  -6   6   4      456.20      454.26     14.90 o 
  -5   6   4       18.39       15.14      5.80 o 
  -4   6   4      285.66      269.40     17.33 o 
  -3   6   4      762.86      739.90     14.36 o 
  -2   6   4      660.21      652.36     11.21 o 
  -1   6   4      764.81      759.22     17.07 o 
   0   6   4      635.07      648.07     13.28 o 
   1   6   4      763.38      763.99     14.46 o 
   2   6   4      660.77      654.08     15.89 o 
   3   6   4      762.86      749.34     19.08 o 
   4   6   4      285.24      273.65     10.41 o 
   5   6   4       18.55       14.41      4.43 o 
   6   6   4      456.95      452.57     14.41 o 
   7   6   4      383.19      343.51     14.07 o 
   8   6   4      184.79      166.94     14.14 o 
   9   6   4      130.27      129.75     13.07 o 
  10   6   4        8.25        9.46      8.36 o 
  11   6   4       60.80       74.20     12.46 o 
  12   6   4       29.87       49.68     18.92 o 
 -11   7   4       20.11       45.89     13.01 o 
 -10   7   4       50.58       54.46      9.36 o 
  -9   7   4       65.72       71.85     15.82 o 
  -8   7   4       98.66       73.92      8.87 o 
  -7   7   4      251.25      250.27     12.70 o 
  -6   7   4      428.70      420.34     15.44 o 
  -5   7   4      154.76      143.85      8.87 o 
  -4   7   4      234.05      243.57      7.81 o 
  -3   7   4      271.26      270.54      8.63 o 
  -2   7   4      306.36      358.50      8.30 o 
  -1   7   4     3029.05     3104.20     48.12 o 
   0   7   4      159.36      157.59      6.15 o 
   1   7   4     3029.59     3124.93     55.07 o 
   2   7   4      306.42      367.79     12.53 o 
   3   7   4      271.53      265.11      9.96 o 
   4   7   4      234.05      236.80      9.96 o 
   5   7   4      154.37      133.33     10.39 o 
   6   7   4      429.14      426.57     14.07 o 
   7   7   4      250.83      232.72     18.92 o 
   8   7   4       98.61       76.50     10.78 o 
   9   7   4       65.80       85.17     12.46 o 
  10   7   4       50.57       56.99     10.78 o 
  11   7   4       20.14        9.46     14.19 o 
  12   7   4       82.33       85.16     21.29 o 
 -11   8   4        7.52       14.19     14.19 o 
 -10   8   4       14.61        7.79      7.21 o 
  -9   8   4      127.02      131.35     11.78 o 
  -8   8   4       63.24       68.99      9.03 o 
  -7   8   4       95.73       71.50      9.03 o 
  -6   8   4      491.47      543.59     17.65 o 
  -5   8   4      242.13      227.21     11.33 o 
  -4   8   4      377.08      350.81      9.65 o 
  -3   8   4      406.24      450.10     11.52 o 
  -2   8   4      137.41      149.21      5.32 o 
  -1   8   4     2467.06     2586.52     36.97 o 
   0   8   4      568.63      634.15     15.44 o 
   1   8   4     2464.99     2589.57     47.33 o 
   2   8   4      137.57      148.41      7.65 o 
   3   8   4      406.47      462.32     14.74 o 
   4   8   4      376.93      337.31     14.83 o 
   5   8   4      242.38      235.61      9.96 o 
   6   8   4      492.10      473.67     21.32 o 
   7   8   4       95.70       76.66     10.78 o 
   8   8   4       63.45       59.14     10.78 o 
   9   8   4      127.14      120.41     13.38 o 
  10   8   4       14.61       18.92     13.01 o 
  11   8   4        7.55       16.56     14.19 o 
 -11   9   4        7.43       16.34      9.09 o 
 -10   9   4        2.11       12.26      9.09 o 
  -9   9   4       19.08        6.26      7.21 o 
  -8   9   4      125.45      125.08     11.33 o 
  -7   9   4        7.37        7.80      6.55 o 
  -6   9   4      271.41      299.94     15.72 o 
  -5   9   4       53.36       54.47      7.65 o 
  -4   9   4       41.01       37.10      6.27 o 
  -3   9   4      680.81      679.64     17.07 o 
  -2   9   4      389.55      388.08      9.89 o 
  -1   9   4      102.93      116.02      8.54 o 
   0   9   4      169.27      150.86      6.42 o 
   1   9   4      103.22      113.38      8.96 o 
   2   9   4      390.02      382.99     12.29 o 
   3   9   4      680.53      684.29     18.18 o 
   4   9   4       41.21       36.56      5.82 o 
   5   9   4       53.55       42.26      6.27 o 
   6   9   4      271.13      295.98     16.56 o 
   7   9   4        7.41       11.83      8.36 o 
   8   9   4      125.65      107.49     12.46 o 
   9   9   4       19.03       28.39     10.04 o 
  10   9   4        2.13       -4.73     11.83 o 
  11   9   4        7.44        2.37     14.19 o 
 -11  10   4        8.66       21.11     17.74 o 
 -10  10   4        7.96       18.92     10.04 o 
  -9  10   4       21.14       24.95      9.09 o 
  -8  10   4       31.79       30.75     10.04 o 
  -7  10   4       83.95      108.04     36.67 o 
  -6  10   4      206.51      226.86     13.52 o 
  -5  10   4      128.06      103.35      9.96 o 
  -4  10   4      131.33      136.59     12.46 o 
  -3  10   4      159.98      122.70      7.97 o 
  -2  10   4      460.56      451.44     14.25 o 
  -1  10   4      142.52      140.00      6.95 o 
   0  10   4       16.07       19.41      4.10 o 
   1  10   4      142.60      150.61      7.34 o 
   2  10   4      460.23      490.22     22.99 o 
   3  10   4      159.63      143.93      8.58 o 
   4  10   4      131.29      140.91     13.14 o 
   5  10   4      128.14      129.94     19.48 o 
   6  10   4      206.42      250.75     15.30 o 
   7  10   4       83.77       77.34     11.71 o 
   8  10   4       31.74       29.68     14.19 o 
   9  10   4       21.11       12.47      9.09 o 
  10  10   4        7.96        7.10     14.19 o 
  11  10   4        8.63       15.38     11.71 o 
 -10  11   4        1.18       11.83     16.56 o 
  -9  11   4        0.53        0.00      8.36 o 
  -8  11   4       16.64       31.93     10.04 o 
  -7  11   4        9.37        1.84      7.39 o 
  -6  11   4      261.20      253.67     16.48 o 
  -5  11   4      912.23      970.79     32.59 o 
  -4  11   4      249.39      243.30     14.14 o 
  -3  11   4      188.88      200.79     12.76 o 
  -2  11   4      336.15      292.30     14.18 o 
  -1  11   4      313.48      294.77     10.85 o 
   0  11   4       76.01       72.63      5.91 o 
   1  11   4      313.65      290.66     15.02 o 
   2  11   4      336.48      283.76     10.00 o 
   3  11   4      188.98      200.86      8.81 o 
   4  11   4      249.14      252.95     13.90 o 
   5  11   4      912.01      901.82     29.97 o 
   6  11   4      260.82      228.65     15.30 o 
   7  11   4        9.40        2.63      8.28 o 
   8  11   4       16.66       18.49      9.09 o 
   9  11   4        0.53       -5.91     11.83 o 
  10  11   4        1.18       12.01     13.01 o 
 -10  12   4       33.48       39.20     11.35 o 
  -9  12   4        2.48       -2.37     11.83 o 
  -8  12   4       48.26       56.14     21.29 o 
  -7  12   4       23.61       15.27      9.09 o 
  -6  12   4      330.51      308.13     19.18 o 
  -5  12   4      689.78      669.81     27.56 o 
  -4  12   4       34.53       29.57      8.36 o 
  -3  12   4      326.58      397.41     19.18 o 
  -2  12   4      230.23      245.39     11.03 o 
  -1  12   4       62.96       45.47      6.55 o 
   0  12   4      158.62      136.69      7.93 o 
   1  12   4       63.03       60.37      5.91 o 
   2  12   4      230.24      247.48     10.00 o 
   3  12   4      326.48      373.75     12.38 o 
   4  12   4       34.42       28.53      7.21 o 
   5  12   4      689.94      732.09     22.12 o 
   6  12   4      331.03      327.07     14.91 o 
   7  12   4       23.59       15.52      8.12 o 
   8  12   4       48.39       47.00     10.52 o 
   9  12   4        2.43       -4.54      9.09 o 
  10  12   4       33.40       48.56     14.14 o 
  -9  13   4       15.99       21.47     10.78 o 
  -8  13   4       28.71       19.12      9.62 o 
  -7  13   4        0.73        8.82      9.09 o 
  -6  13   4       94.02       85.65     14.19 o 
  -5  13   4      294.66      278.05     21.29 o 
  -4  13   4        5.84        5.91     13.01 o 
  -3  13   4      179.25      200.02     15.82 o 
  -2  13   4      353.40      341.20     13.82 o 
  -1  13   4       21.85        6.67     10.14 o 
   0  13   4       87.27       86.63      7.34 o 
   1  13   4       22.04       13.94      4.96 o 
   2  13   4      353.60      364.22     12.38 o 
   3  13   4      179.30      197.96     17.07 o 
   4  13   4        5.79        8.06      6.55 o 
   5  13   4      294.48      273.88     14.25 o 
   6  13   4       93.91      106.97     13.82 o 
   7  13   4        0.73       -3.15      6.83 o 
   8  13   4       28.66       30.57     10.78 o 
   9  13   4       15.99       23.66     11.71 o 
  -9  14   4        1.20       -1.18     10.04 o 
  -8  14   4        0.84        2.15      9.09 o 
  -7  14   4        1.65       -1.42      7.87 o 
  -6  14   4        4.22       -3.69      7.39 o 
  -5  14   4       69.14       56.91     10.78 o 
  -4  14   4       22.87       32.21     10.78 o 
  -3  14   4      187.34      179.55     15.05 o 
  -2  14   4      311.82      310.13     17.50 o 
  -1  14   4        8.79       12.33      5.82 o 
   0  14   4        0.01       -2.73      5.46 o 
   1  14   4        8.75       -1.77      4.73 o 
   2  14   4      311.46      321.39     12.09 o 
   3  14   4      187.26      196.34     13.38 o 
   4  14   4       22.84       12.12      7.65 o 
   5  14   4       69.17       63.17     13.22 o 
   6  14   4        4.21       -1.35      6.88 o 
   7  14   4        1.62       -3.76      9.25 o 
   8  14   4        0.82       -4.54      9.09 o 
   9  14   4        1.20        3.55     21.29 o 
  -8  15   4        1.97        6.02      9.09 o 
  -7  15   4       13.66        5.59      9.46 o 
  -6  15   4       11.59       -3.15      7.39 o 
  -5  15   4        0.15        1.29      9.09 o 
  -4  15   4        3.75       12.02      9.62 o 
  -3  15   4      204.99      205.25     37.85 o 
  -2  15   4      113.46       84.15     12.46 o 
  -1  15   4       13.66        6.31      6.83 o 
   0  15   4        0.07       -2.73      5.46 o 
   1  15   4       13.71       16.56      5.91 o 
   2  15   4      113.69       99.36     11.27 o 
   3  15   4      205.31      204.92     13.15 o 
   4  15   4        3.80        3.34      7.21 o 
   5  15   4        0.14        4.58      7.65 o 
   6  15   4       11.65       -1.11      7.21 o 
   7  15   4       13.64       22.47      8.58 o 
   8  15   4        1.93        0.91     10.78 o 
  -7  16   4       11.96       -1.51     14.19 o 
  -6  16   4       20.41       31.93     13.01 o 
  -5  16   4       35.11       38.60     16.56 o 
  -4  16   4       35.50       33.30     10.78 o 
  -3  16   4       36.81       46.64     11.35 o 
  -2  16   4      116.75       90.74     12.46 o 
  -1  16   4       27.59       45.86     10.78 o 
   0  16   4       32.13       48.46      9.21 o 
   1  16   4       27.67       25.28      7.65 o 
   2  16   4      116.67      132.47     11.33 o 
   3  16   4       36.73       49.56      8.58 o 
   4  16   4       35.45       46.52      9.03 o 
   5  16   4       35.08       27.32      8.58 o 
   6  16   4       20.36       14.57     11.80 o 
   7  16   4       11.97       14.98     12.46 o 
  -6  17   4       74.44       53.82     13.07 o 
  -5  17   4        3.46        7.69      9.62 o 
  -4  17   4       10.63        9.86      9.62 o 
  -3  17   4       22.61       27.37     15.38 o 
  -2  17   4       46.54       47.15     13.01 o 
  -1  17   4        3.09        1.18      8.36 o 
   0  17   4        0.16       -2.91      5.82 o 
   1  17   4        3.08        0.00      8.36 o 
   2  17   4       46.56       34.30     10.04 o 
   3  17   4       22.65       30.97     10.64 o 
   4  17   4       10.63       20.46      8.58 o 
   5  17   4        3.46        8.58      7.65 o 
   6  17   4       74.48       69.27     13.22 o 
  -4  18   4       23.75       29.49     12.46 o 
  -3  18   4       51.05       50.46     12.46 o 
  -2  18   4       36.88       38.27     26.02 o 
  -1  18   4       22.64       35.85     10.78 o 
   0  18   4        0.00       -4.54      9.09 o 
   1  18   4       22.59       30.21     10.78 o 
   2  18   4       36.87       54.11     11.71 o 
   3  18   4       50.99       89.44     16.83 o 
   4  18   4       23.77       31.25      9.03 o 
  -2  19   4       28.94       29.02     12.46 o 
  -1  19   4       26.53       30.75     11.71 o 
   0  19   4        5.76       11.83     14.19 o 
   1  19   4       26.43       39.85     10.78 o 
   2  19   4       28.97       42.58     11.71 o 
   1   0   5        8.42        9.69      3.07 o 
   2   0   5      914.82      969.95     16.10 o 
   3   0   5     2204.72     2354.84     41.70 o 
   4   0   5      449.05      474.95      9.99 o 
   5   0   5      312.98      363.62     10.24 o 
   6   0   5        2.15       -1.18      2.78 o 
   7   0   5        3.05       13.25      4.87 o 
   8   0   5      632.75      678.94     25.09 o 
   9   0   5      212.24      208.28     16.73 o 
  10   0   5       94.42      126.24     14.14 o 
  11   0   5       61.10       62.47     20.11 o 
  12   0   5        0.07        0.00     11.83 o 
 -12   1   5        1.48       -5.91     11.83 o 
 -11   1   5       18.86       15.70      9.46 o 
 -10   1   5       26.32       22.47     10.04 o 
  -9   1   5      199.43      211.72     16.73 o 
  -8   1   5      202.87      253.69     15.82 o 
  -7   1   5       48.91       56.29      5.39 o 
  -6   1   5       22.33       20.55      4.43 o 
  -5   1   5      343.19      371.41     10.26 o 
  -4   1   5      142.59      150.96      6.55 o 
  -3   1   5     1558.04     1771.19     31.73 o 
  -2   1   5      157.77      136.55      7.17 o 
  -1   1   5     9762.52     9837.03    140.68 o 
   0   1   5    16455.13    15624.95    218.73 o 
   1   1   5     9761.50    10060.58    140.36 o 
   2   1   5      157.39      152.35      9.15 o 
   3   1   5     1559.21     1669.01     32.18 o 
   4   1   5      142.97      179.26      4.94 o 
   5   1   5      343.13      329.95      8.76 o 
   6   1   5       22.30       20.76      4.59 o 
   7   1   5       48.42       43.11      8.36 o 
   8   1   5      202.57      238.26     15.82 o 
   9   1   5      199.55      166.85     15.05 o 
  10   1   5       26.08       24.84     10.04 o 
  11   1   5       18.86        9.46     11.83 o 
  12   1   5        1.45        2.37     11.83 o 
 -12   2   5       12.49       20.38     11.83 o 
 -11   2   5        6.28       -4.14      8.28 o 
 -10   2   5        6.89        7.10      8.36 o 
  -9   2   5       88.48       82.79     18.92 o 
  -8   2   5        4.04       14.72      7.39 o 
  -7   2   5      146.38      144.00      8.58 o 
  -6   2   5        6.60       10.25      4.10 o 
  -5   2   5      477.80      453.45     10.93 o 
  -4   2   5       16.57       15.93      3.44 o 
  -3   2   5      617.46      677.99     14.90 o 
  -2   2   5      114.90      123.61      5.12 o 
  -1   2   5     5089.83     4948.46     82.35 o 
   0   2   5     1413.79     1354.65     25.47 o 
   1   2   5     5089.88     4831.52     62.99 o 
   2   2   5      114.84      143.26      5.22 o 
   3   2   5      618.63      609.00     20.14 o 
   4   2   5       16.58        9.46      3.10 o 
   5   2   5      478.06      471.07     10.92 o 
   6   2   5        6.59       10.11      4.43 o 
   7   2   5      146.26      121.11     10.78 o 
   8   2   5        3.93       11.83      8.36 o 
   9   2   5       88.63      117.20     13.38 o 
  10   2   5        6.95        0.00     11.83 o 
  11   2   5        6.23        9.46     11.83 o 
  12   2   5       12.47       30.75     14.19 o 
 -12   3   5        4.51        0.99      9.62 o 
 -11   3   5       16.80        9.46     10.04 o 
 -10   3   5       55.99       61.50     16.56 o 
  -9   3   5     1544.83     1501.94     50.86 o 
  -8   3   5      656.67      656.12     19.36 o 
  -7   3   5        9.63       15.41      7.53 o 
  -6   3   5      282.02      243.72     10.75 o 
  -5   3   5     1674.61     1797.41     34.83 o 
  -4   3   5       77.78       48.82      7.60 o 
  -3   3   5     2451.44     2329.72     42.69 o 
  -2   3   5     3423.24     3380.07     58.20 o 
  -1   3   5     2168.51     1931.79     30.73 o 
   0   3   5     3844.23     3839.64     56.41 o 
   1   3   5     2167.80     1900.21     30.14 o 
   2   3   5     3423.04     3311.35     50.22 o 
   3   3   5     2449.51     2321.01     44.17 o 
   4   3   5       77.49       60.69      5.46 o 
   5   3   5     1673.88     1676.98     35.95 o 
   6   3   5      282.08      262.67     10.93 o 
   7   3   5        9.72        9.46      5.46 o 
   8   3   5      656.62      652.85     25.64 o 
   9   3   5     1543.90     1492.30     47.31 o 
  10   3   5       56.09       63.87     16.56 o 
  11   3   5       16.87        4.73     11.83 o 
  12   3   5        4.56       -5.91     11.83 o 
 -12   4   5        5.78       -4.54      9.09 o 
 -11   4   5        5.17       -5.91     11.83 o 
 -10   4   5      278.69      300.42     28.39 o 
  -9   4   5      515.70      536.65     23.24 o 
  -8   4   5      228.48      229.28     11.65 o 
  -7   4   5        3.93        4.02      4.87 o 
  -6   4   5       35.75       49.27      7.71 o 
  -5   4   5      816.87      785.25     25.62 o 
  -4   4   5      488.27      514.25     17.07 o 
  -3   4   5      187.56      223.00     17.44 o 
  -2   4   5      877.99      891.67     20.00 o 
  -1   4   5      858.54      838.65     15.24 o 
   0   4   5     1685.82     1738.84     28.04 o 
   1   4   5      859.13      842.22     15.65 o 
   2   4   5      878.11      920.52     16.50 o 
   3   4   5      186.99      222.84      8.58 o 
   4   4   5      488.78      464.33     14.07 o 
   5   4   5      817.43      780.82     22.35 o 
   6   4   5       35.56       33.81      6.53 o 
   7   4   5        3.99        0.24      4.87 o 
   8   4   5      228.29      192.46     21.94 o 
   9   4   5      515.39      566.47     24.21 o 
  10   4   5      278.83      277.17     18.75 o 
  11   4   5        5.11        7.10     11.83 o 
  12   4   5        5.73        2.37     14.19 o 
 -12   5   5       20.81       11.83     16.56 o 
 -11   5   5       30.02       54.41     18.92 o 
 -10   5   5       20.19       22.67     13.01 o 
  -9   5   5       41.24       44.58     14.19 o 
  -8   5   5      268.53      256.48     16.96 o 
  -7   5   5       79.73       93.38     10.86 o 
  -6   5   5      273.18      255.54     11.33 o 
  -5   5   5        2.50       -1.72      3.44 o 
  -4   5   5       32.07       26.68      4.87 o 
  -3   5   5      126.13      117.30      4.81 o 
  -2   5   5      499.32      553.77     12.91 o 
  -1   5   5      343.37      278.45      7.18 o 
   0   5   5      218.47      198.61      6.42 o 
   1   5   5      344.14      281.44      7.34 o 
   2   5   5      499.22      520.45     15.36 o 
   3   5   5      125.97      119.82      8.56 o 
   4   5   5       31.85       23.78      6.66 o 
   5   5   5        2.50        1.58      4.10 o 
   6   5   5      273.10      241.28     10.93 o 
   7   5   5       79.85       73.49      8.19 o 
   8   5   5      268.73      316.90     16.75 o 
   9   5   5       41.57       49.40     10.78 o 
  10   5   5       20.21       14.19      8.36 o 
  11   5   5       30.06       42.80     11.71 o 
  12   5   5       20.83       40.21     16.56 o 
 -12   6   5        4.49        2.37     16.56 o 
 -11   6   5       27.64       47.31     18.92 o 
 -10   6   5       86.98       95.97     15.38 o 
  -9   6   5       42.41       58.80      9.08 o 
  -8   6   5      250.70      254.57     13.52 o 
  -7   6   5       18.71       25.11      6.27 o 
  -6   6   5      255.82      234.78     10.75 o 
  -5   6   5      277.58      270.54     11.33 o 
  -4   6   5      641.91      653.90     17.65 o 
  -3   6   5      241.68      216.65     15.71 o 
  -2   6   5      144.66      157.61      6.74 o 
  -1   6   5     1103.95     1088.92     19.63 o 
   0   6   5       18.77       10.32      2.55 o 
   1   6   5     1102.45     1102.78     20.05 o 
   2   6   5      145.50      153.81     11.27 o 
   3   6   5      241.68      243.76      9.56 o 
   4   6   5      642.39      681.35     17.75 o 
   5   6   5      277.92      257.69     13.42 o 
   6   6   5      255.88      234.60     11.33 o 
   7   6   5       18.56       10.37      6.27 o 
   8   6   5      250.40      212.50     15.82 o 
   9   6   5       42.45       43.12     22.47 o 
  10   6   5       86.86       84.95     12.46 o 
  11   6   5       27.67       35.74     10.04 o 
 -12   7   5       25.27       44.95     21.29 o 
 -11   7   5        7.97       20.28     11.35 o 
 -10   7   5       65.91       63.81     11.81 o 
  -9   7   5       85.19       79.58     14.30 o 
  -8   7   5       97.87       99.77      9.96 o 
  -7   7   5       20.54       15.66      6.55 o 
  -6   7   5      269.47      262.83     12.14 o 
  -5   7   5       82.35       75.97      7.65 o 
  -4   7   5      381.20      402.53     14.07 o 
  -3   7   5      257.04      258.63      7.81 o 
  -2   7   5      173.27      213.37      7.51 o 
  -1   7   5      126.24      134.34      8.34 o 
   0   7   5       11.15        8.99      3.07 o 
   1   7   5      126.32      136.60      7.17 o 
   2   7   5      173.27      193.08      8.58 o 
   3   7   5      257.27      234.39     16.22 o 
   4   7   5      380.88      378.45     12.70 o 
   5   7   5       82.66       91.49      7.21 o 
   6   7   5      269.08      307.44     12.70 o 
   7   7   5       20.57        8.37      7.55 o 
   8   7   5       97.83       93.61     12.46 o 
   9   7   5       85.13       68.01     11.35 o 
  10   7   5       65.84       55.68     15.38 o 
  11   7   5        7.95       -1.18      8.36 o 
  12   7   5       25.33       28.39     16.56 o 
 -11   8   5        7.20        6.37     10.78 o 
 -10   8   5       11.00       10.46      7.47 o 
  -9   8   5       99.70       96.21     10.75 o 
  -8   8   5       45.28       69.39     14.13 o 
  -7   8   5      384.63      355.12     14.90 o 
  -6   8   5     1933.11     1910.60     42.16 o 
  -5   8   5       23.30       23.15      5.82 o 
  -4   8   5      102.63      117.71     10.46 o 
  -3   8   5      148.97      141.10      8.78 o 
  -2   8   5      435.84      447.97      9.70 o 
  -1   8   5       65.00       78.46     11.38 o 
   0   8   5      945.35      919.78     18.02 o 
   1   8   5       65.09       79.45      6.27 o 
   2   8   5      435.82      430.03     13.66 o 
   3   8   5      148.91      139.80     16.11 o 
   4   8   5      102.72      105.07      7.47 o 
   5   8   5       23.19       24.58      5.82 o 
   6   8   5     1932.93     1926.14     40.46 o 
   7   8   5      384.70      355.19     18.17 o 
   8   8   5       45.28       54.52     15.38 o 
   9   8   5       99.65      126.92     33.12 o 
  10   8   5       10.99        6.88      9.09 o 
  11   8   5        7.25       11.83     14.19 o 
 -11   9   5        6.10        2.37     14.19 o 
 -10   9   5       22.08       22.08      8.19 o 
  -9   9   5       10.36        1.34      7.56 o 
  -8   9   5        8.13       10.30      7.21 o 
  -7   9   5        8.70       12.94      7.21 o 
  -6   9   5      867.40      936.72     25.72 o 
  -5   9   5      107.93      102.96      9.36 o 
  -4   9   5      123.35      110.20      8.58 o 
  -3   9   5       45.41       54.23     10.08 o 
  -2   9   5       79.90       78.73      5.95 o 
  -1   9   5      256.46      248.93      7.49 o 
   0   9   5      292.07      310.87     15.84 o 
   1   9   5      257.02      251.70     10.93 o 
   2   9   5       79.67       76.94      6.83 o 
   3   9   5       45.49       42.75      5.82 o 
   4   9   5      123.03      108.45     10.68 o 
   5   9   5      107.83      107.70      8.58 o 
   6   9   5      867.41      883.05     48.49 o 
   7   9   5        8.70        7.10      8.36 o 
   8   9   5        8.13        7.10      8.36 o 
   9   9   5       10.41       10.64      8.36 o 
  10   9   5       22.09       19.91     15.38 o 
  11   9   5        6.05       -5.91     11.83 o 
 -11  10   5        8.37       28.39     16.56 o 
 -10  10   5       11.24        8.28     10.64 o 
  -9  10   5       18.09       13.75      8.19 o 
  -8  10   5       74.91       78.29     10.41 o 
  -7  10   5       58.98       54.55      8.87 o 
  -6  10   5      400.46      436.23     18.06 o 
  -5  10   5       45.78       46.64      7.65 o 
  -4  10   5       25.81       22.85      8.73 o 
  -3  10   5       58.68       50.65      6.83 o 
  -2  10   5      103.17      115.22      7.18 o 
  -1  10   5      235.15      228.95      8.19 o 
   0  10   5      513.66      523.78     12.93 o 
   1  10   5      235.16      235.83      9.96 o 
   2  10   5      103.35      115.98      8.19 o 
   3  10   5       58.70       68.66      7.21 o 
   4  10   5       25.65       26.20      6.27 o 
   5  10   5       45.63       44.72      8.97 o 
   6  10   5      400.53      438.05     20.86 o 
   7  10   5       58.86       72.35     11.83 o 
   8  10   5       75.02       56.62     18.92 o 
   9  10   5       18.10        4.73     11.83 o 
  10  10   5       11.28       14.62      9.09 o 
  11  10   5        8.36       14.19     16.56 o 
 -10  11   5        9.87        9.66      9.62 o 
  -9  11   5       13.53       26.02     10.78 o 
  -8  11   5       82.68       72.40     22.47 o 
  -7  11   5       29.39       21.94      9.09 o 
  -6  11   5       23.42       37.22      8.32 o 
  -5  11   5      165.59      175.54     12.53 o 
  -4  11   5       38.52       31.40      9.09 o 
  -3  11   5      723.29      686.57     24.92 o 
  -2  11   5       16.13       18.20      7.42 o 
  -1  11   5       18.98       14.19      4.87 o 
   0  11   5      965.35     1000.07     21.67 o 
   1  11   5       18.92       23.47      4.73 o 
   2  11   5       16.25       24.57      5.79 o 
   3  11   5      723.11      685.82     19.54 o 
   4  11   5       38.43       29.90      6.27 o 
   5  11   5      165.54      190.42     22.47 o 
   6  11   5       23.47       24.84     10.64 o 
   7  11   5       29.52       28.39     10.04 o 
   8  11   5       82.63       66.07     11.35 o 
   9  11   5       13.50        5.38      9.09 o 
  10  11   5        9.95       11.83     14.19 o 
 -10  12   5       23.12       16.56     11.71 o 
  -9  12   5        1.19       -4.30      9.09 o 
  -8  12   5       11.02       -3.31      7.87 o 
  -7  12   5       85.70       91.10     16.56 o 
  -6  12   5       38.67       46.44     14.19 o 
  -5  12   5      134.13      152.11     14.14 o 
  -4  12   5       54.84       53.76     10.04 o 
  -3  12   5      770.69      819.86     28.29 o 
  -2  12   5      173.63      174.62     14.14 o 
  -1  12   5      111.17      104.58     11.83 o 
   0  12   5      101.27      128.42     12.63 o 
   1  12   5      111.27      104.75      8.05 o 
   2  12   5      173.65      201.57      9.12 o 
   3  12   5      771.20      823.85     28.87 o 
   4  12   5       55.08       44.83      7.65 o 
   5  12   5      133.93      156.04     14.14 o 
   6  12   5       38.72       46.19     10.78 o 
   7  12   5       85.67       76.48     11.83 o 
   8  12   5       11.09        9.46      8.36 o 
   9  12   5        1.20       -0.86      9.46 o 
  10  12   5       23.03       41.40     13.38 o 
  -9  13   5        8.54        9.46     15.38 o 
  -8  13   5       14.01       17.94     13.01 o 
  -7  13   5        0.98       -0.95      7.87 o 
  -6  13   5        2.23        5.68      7.87 o 
  -5  13   5      101.68      109.62     13.07 o 
  -4  13   5       18.68       13.72      8.28 o 
  -3  13   5      470.93      534.43     28.39 o 
  -2  13   5      218.99      194.91     35.48 o 
  -1  13   5        6.67       -2.31      4.62 o 
   0  13   5       77.34       59.35      7.21 o 
   1  13   5        6.61        1.37      4.96 o 
   2  13   5      218.95      201.84     11.95 o 
   3  13   5      471.40      481.71     14.75 o 
   4  13   5       18.65       13.86      6.88 o 
   5  13   5      101.84      108.62     16.22 o 
   6  13   5        2.17        7.89      6.83 o 
   7  13   5        0.97       -2.37      6.83 o 
   8  13   5       14.09        3.70      7.65 o 
   9  13   5        8.49        0.55     10.78 o 
  -8  14   5       22.83       29.40     11.35 o 
  -7  14   5       56.45       43.59     11.35 o 
  -6  14   5        9.91        7.31      9.09 o 
  -5  14   5       40.89       32.39     10.78 o 
  -4  14   5       38.46       37.85      9.62 o 
  -3  14   5       72.85       86.90     13.01 o 
  -2  14   5      101.29       94.31     12.46 o 
  -1  14   5       10.69        5.24      5.82 o 
   0  14   5        0.40       -2.56      5.12 o 
   1  14   5       10.65        9.18      5.54 o 
   2  14   5      101.26       96.28      9.02 o 
   3  14   5       72.80       82.73      7.93 o 
   4  14   5       38.49       29.98      7.65 o 
   5  14   5       40.89       50.42     15.44 o 
   6  14   5       10.01        1.18      7.65 o 
   7  14   5       56.46       29.01      9.03 o 
   8  14   5       22.82        9.58      8.58 o 
  -8  15   5       22.89       20.11     10.64 o 
  -7  15   5       35.28       20.90      9.62 o 
  -6  15   5        2.05       -2.15      9.09 o 
  -5  15   5       83.01       67.33     12.46 o 
  -4  15   5      135.86      105.43     18.92 o 
  -3  15   5       76.72       58.67     10.78 o 
  -2  15   5        9.97        9.46      8.36 o 
  -1  15   5        0.82       -5.32     10.64 o 
   0  15   5        0.68       -3.53      7.06 o 
   1  15   5        0.81       -4.18      8.36 o 
   2  15   5       10.07       23.45      6.15 o 
   3  15   5       76.63       93.26     10.83 o 
   4  15   5      135.70      153.71     22.85 o 
   5  15   5       82.99      118.18     11.78 o 
   6  15   5        2.05       -3.41      6.83 o 
   7  15   5       35.25       31.46     10.43 o 
   8  15   5       22.85       17.35     12.46 o 
  -7  16   5        0.05        2.15     10.64 o 
  -6  16   5       19.88       27.37     11.35 o 
  -5  16   5        2.30       -3.94      7.87 o 
  -4  16   5       54.03       61.55     12.46 o 
  -3  16   5       29.47       34.34     11.83 o 
  -2  16   5       56.29       80.08     12.46 o 
  -1  16   5        7.69        6.67      9.09 o 
   0  16   5       14.26       12.62      6.83 o 
   1  16   5        7.59        2.87      6.81 o 
   2  16   5       56.39       72.00      9.56 o 
   3  16   5       29.43       25.43     10.73 o 
   4  16   5       54.05       67.00      9.96 o 
   5  16   5        2.33        8.87      7.65 o 
   6  16   5       19.90       19.67      9.03 o 
   7  16   5        0.05       -3.98      7.97 o 
  -6  17   5       27.07       20.95     11.35 o 
  -5  17   5        1.96       -0.59      9.62 o 
  -4  17   5       56.37       42.00     11.35 o 
  -3  17   5       11.75       18.56     10.78 o 
  -2  17   5       58.24       76.59     17.74 o 
  -1  17   5        5.88        2.37      8.36 o 
   0  17   5        6.70       -3.78     18.92 o 
   1  17   5        5.84        6.40      7.21 o 
   2  17   5       58.21       38.21     10.78 o 
   3  17   5       11.75       19.71      8.19 o 
   4  17   5       56.52       40.43      8.87 o 
   5  17   5        1.95       -1.48      7.65 o 
   6  17   5       27.11       25.57      9.36 o 
  -4  18   5       61.66       46.84     14.19 o 
  -3  18   5       12.10        8.28     13.01 o 
  -2  18   5       19.86       34.30     11.71 o 
  -1  18   5        0.28       -4.52      9.09 o 
   0  18   5        3.41       -3.87      9.09 o 
   1  18   5        0.28       15.91      9.09 o 
   2  18   5       19.90       10.64     10.04 o 
   3  18   5       12.11       16.56     10.04 o 
   4  18   5       61.68       66.35     10.75 o 
  -1  19   5        2.41        6.00     10.78 o 
   0  19   5        3.82        7.10     14.19 o 
   1  19   5        2.43        2.37     11.83 o 
   0   0   6     5910.89     5459.47    111.15 o 
   1   0   6        3.72       22.92      2.73 o 
   2   0   6     2738.62     2611.14     39.50 o 
   3   0   6       44.82       63.17      6.49 o 
   4   0   6      688.17      693.18     13.82 o 
   5   0   6      778.60      747.22     15.03 o 
   6   0   6      239.03      246.39      9.74 o 
   7   0   6       70.17       92.80     10.04 o 
   8   0   6       15.91       35.48     10.04 o 
   9   0   6       65.03       59.43     18.92 o 
  10   0   6       37.34       60.93     20.11 o 
  11   0   6       13.63        9.46     10.04 o 
  12   0   6        5.20       14.19     14.19 o 
 -12   1   6        1.17       -5.91     11.83 o 
 -11   1   6        2.09        4.73     10.04 o 
 -10   1   6       41.63       21.29     10.04 o 
  -9   1   6       85.12       77.99     18.92 o 
  -8   1   6     1801.17     1753.56     49.32 o 
  -7   1   6       92.93       81.54      7.97 o 
  -6   1   6       69.03       71.44      5.39 o 
  -5   1   6      674.46      666.59     15.02 o 
  -4   1   6      773.72      731.87     14.84 o 
  -3   1   6      219.74      187.82      5.95 o 
  -2   1   6      353.08      363.29      8.39 o 
  -1   1   6     4426.87     4334.23     61.72 o 
   0   1   6       38.63       53.99      3.55 o 
   1   1   6     4425.90     4050.04     61.42 o 
   2   1   6      352.15      353.38     11.27 o 
   3   1   6      220.27      224.33      7.97 o 
   4   1   6      773.13      766.42     15.03 o 
   5   1   6      675.21      684.06     22.96 o 
   6   1   6       68.83       74.92      6.27 o 
   7   1   6       92.84       86.36     10.04 o 
   8   1   6     1800.89     1713.21     48.51 o 
   9   1   6       85.04       72.23     11.71 o 
  10   1   6       41.73       46.02     10.78 o 
  11   1   6        2.09        0.00     11.83 o 
  12   1   6        1.17        4.73     14.19 o 
 -12   2   6        7.32       10.81     15.38 o 
 -11   2   6       29.77       28.39     10.78 o 
 -10   2   6       21.75       14.19     10.04 o 
  -9   2   6       53.91       66.33     12.46 o 
  -8   2   6      491.09      491.01     20.46 o 
  -7   2   6       87.62       79.35     13.01 o 
  -6   2   6      552.95      554.05     15.21 o 
  -5   2   6      597.32      576.04     15.21 o 
  -4   2   6      387.55      368.34     11.03 o 
  -3   2   6      264.17      341.84      9.61 o 
  -2   2   6       50.50       44.51      3.63 o 
  -1   2   6     1000.62     1063.54     20.40 o 
   0   2   6      932.94      955.89     17.12 o 
   1   2   6     1001.06      940.68     17.05 o 
   2   2   6       50.57       72.34      5.25 o 
   3   2   6      263.53      310.84     10.24 o 
   4   2   6      387.84      402.06     10.90 o 
   5   2   6      597.43      603.70     14.90 o 
   6   2   6      552.95      519.24     20.07 o 
   7   2   6       87.51      103.48     10.78 o 
   8   2   6      491.00      532.95     22.53 o 
   9   2   6       53.88       56.51     10.78 o 
  10   2   6       21.81       23.66     10.04 o 
  11   2   6       29.86       30.75     14.19 o 
  12   2   6        7.30        9.46     14.19 o 
 -12   3   6        2.92       12.74     10.78 o 
 -11   3   6        9.84       -0.59     10.64 o 
 -10   3   6       66.82       90.32     23.66 o 
  -9   3   6      306.58      319.35     28.39 o 
  -8   3   6      591.19      524.20     22.17 o 
  -7   3   6      807.92      780.01     24.12 o 
  -6   3   6      455.46      474.57     18.19 o 
  -5   3   6      239.27      260.59      9.96 o 
  -4   3   6     1208.88     1123.97     24.87 o 
  -3   3   6      418.07      409.15     11.65 o 
  -2   3   6     1164.27     1245.75     24.51 o 
  -1   3   6     2219.10     2263.37     41.32 o 
   0   3   6     1232.38     1183.80     20.33 o 
   1   3   6     2217.93     2254.93     35.18 o 
   2   3   6     1164.28     1179.87     21.24 o 
   3   3   6      418.32      417.89     11.61 o 
   4   3   6     1208.33     1207.17     21.40 o 
   5   3   6      238.79      255.67     10.93 o 
   6   3   6      455.19      481.68     15.89 o 
   7   3   6      808.87      806.02     22.73 o 
   8   3   6      591.43      592.63     23.42 o 
   9   3   6      306.96      370.67     20.07 o 
  10   3   6       66.78       70.97     16.56 o 
  11   3   6        9.81       28.39     14.19 o 
  12   3   6        2.91        9.46     14.19 o 
 -12   4   6        0.02        9.83     10.78 o 
 -11   4   6       26.30       21.29     16.56 o 
 -10   4   6       89.41       99.35     21.29 o 
  -9   4   6       23.94       21.09      9.62 o 
  -8   4   6       28.89       25.81     10.64 o 
  -7   4   6       52.35       53.83      9.06 o 
  -6   4   6       51.75       50.70      6.27 o 
  -5   4   6      691.31      659.82     17.65 o 
  -4   4   6      879.86      923.33     22.48 o 
  -3   4   6       81.89      104.99      6.27 o 
  -2   4   6     1338.40     1315.91     27.25 o 
  -1   4   6     1169.68     1088.52     19.14 o 
   0   4   6      129.89      111.79      6.15 o 
   1   4   6     1171.01     1119.39     19.49 o 
   2   4   6     1339.31     1359.92     25.69 o 
   3   4   6       81.98       88.00      4.70 o 
   4   4   6      880.59      988.55     42.43 o 
   5   4   6      691.62      651.32     18.18 o 
   6   4   6       51.90       57.81      7.21 o 
   7   4   6       52.36       49.07      7.65 o 
   8   4   6       28.81       28.39      8.19 o 
   9   4   6       23.85       33.91      8.19 o 
  10   4   6       89.09       56.77     16.56 o 
  11   4   6       26.28       18.92     14.19 o 
  12   4   6        0.02       -2.37     11.83 o 
 -12   5   6       11.96       -7.10     16.56 o 
 -11   5   6       19.73       28.39     18.92 o 
 -10   5   6       23.62        9.46     14.19 o 
  -9   5   6      121.26       96.46     13.07 o 
  -8   5   6      218.58      205.07     12.14 o 
  -7   5   6      155.73      166.43     24.33 o 
  -6   5   6      105.84       92.19      7.65 o 
  -5   5   6      612.90      599.59     17.03 o 
  -4   5   6      668.00      818.06     20.40 o 
  -3   5   6        4.86        4.06      5.42 o 
  -2   5   6      615.14      660.36     12.93 o 
  -1   5   6     1127.39     1113.27     20.33 o 
   0   5   6       41.43       34.97      3.76 o 
   1   5   6     1128.38     1167.19     20.38 o 
   2   5   6      614.54      652.55     13.47 o 
   3   5   6        4.93        5.66      3.76 o 
   4   5   6      667.07      759.47     19.54 o 
   5   5   6      613.02      571.37     16.81 o 
   6   5   6      105.62       94.13     11.04 o 
   7   5   6      155.67      157.79     11.33 o 
   8   5   6      218.91      204.84     24.86 o 
   9   5   6      121.49      123.74     14.14 o 
  10   5   6       23.65        9.03      9.09 o 
  11   5   6       19.72       35.48     14.19 o 
  12   5   6       11.90        2.37     14.19 o 
 -12   6   6        6.73        2.37     16.56 o 
 -11   6   6       49.82       28.39     18.92 o 
 -10   6   6      163.83      149.95     26.02 o 
  -9   6   6      301.39      265.74     18.17 o 
  -8   6   6      171.04      196.84     12.14 o 
  -7   6   6      351.18      345.06     14.52 o 
  -6   6   6       47.90       56.06      7.21 o 
  -5   6   6      416.62      410.90     14.25 o 
  -4   6   6     1017.04     1175.36     26.69 o 
  -3   6   6      146.45      128.77      7.65 o 
  -2   6   6      223.68      230.56      7.34 o 
  -1   6   6     1193.16     1173.30     21.52 o 
   0   6   6       22.30       15.14      3.10 o 
   1   6   6     1193.38     1232.49     21.57 o 
   2   6   6      222.33      231.05      7.18 o 
   3   6   6      147.02      118.17      7.65 o 
   4   6   6     1017.39     1115.91     36.39 o 
   5   6   6      416.23      393.45     26.94 o 
   6   6   6       47.85       40.49      6.83 o 
   7   6   6      350.65      333.68     20.04 o 
   8   6   6      170.91      168.96     12.14 o 
   9   6   6      301.60      324.30     19.18 o 
  10   6   6      163.93      182.40     17.50 o 
  11   6   6       49.88       56.54     12.46 o 
  12   6   6        6.66        4.73     14.19 o 
 -11   7   6       33.94       37.85     18.92 o 
 -10   7   6        1.87       17.23     11.83 o 
  -9   7   6        6.19       20.79      7.47 o 
  -8   7   6       60.16       60.29      9.21 o 
  -7   7   6      107.72       93.11      9.36 o 
  -6   7   6        3.54       10.11      6.29 o 
  -5   7   6      387.97      379.05     13.92 o 
  -4   7   6      486.53      488.30     15.30 o 
  -3   7   6      434.30      431.41     13.92 o 
  -2   7   6      116.84      103.22      5.73 o 
  -1   7   6      289.40      287.63      8.39 o 
   0   7   6      989.55      972.83     18.87 o 
   1   7   6      289.85      293.09     10.58 o 
   2   7   6      116.32      103.04      6.83 o 
   3   7   6      433.77      395.16     13.15 o 
   4   7   6      486.64      518.41     15.44 o 
   5   7   6      388.60      371.82     14.07 o 
   6   7   6        3.56       13.86      5.82 o 
   7   7   6      107.91      101.96      9.96 o 
   8   7   6       60.26       38.33     13.01 o 
   9   7   6        6.24       11.83      9.09 o 
  10   7   6        1.84       12.90      9.09 o 
  11   7   6       33.98       63.59     20.11 o 
 -11   8   6       30.22       15.77     12.46 o 
 -10   8   6       26.40       26.02     11.35 o 
  -9   8   6       52.79       55.01      9.06 o 
  -8   8   6       17.84       14.53      6.88 o 
  -7   8   6       13.57       19.34      7.21 o 
  -6   8   6      820.81      838.28     39.79 o 
  -5   8   6      317.32      325.38     13.52 o 
  -4   8   6      238.05      244.40     11.14 o 
  -3   8   6       86.51       86.79      7.65 o 
  -2   8   6       46.35       46.63      4.78 o 
  -1   8   6      733.88      685.43     14.61 o 
   0   8   6      114.05       96.88      6.15 o 
   1   8   6      735.39      672.06     14.75 o 
   2   8   6       46.36       50.86      5.46 o 
   3   8   6       86.58       97.78      7.21 o 
   4   8   6      238.41      230.82     11.47 o 
   5   8   6      317.54      295.55     17.25 o 
   6   8   6      820.87      834.77     23.14 o 
   7   8   6       13.62       20.00     14.19 o 
   8   8   6       17.80       14.84     18.92 o 
   9   8   6       52.80       29.57     10.04 o 
  10   8   6       26.43       32.57     10.78 o 
  11   8   6       30.36       32.10     18.92 o 
 -11   9   6       47.84       49.23     13.07 o 
 -10   9   6       11.38        1.46     10.78 o 
  -9   9   6        3.23        2.23      7.21 o 
  -8   9   6       27.40       35.34     12.30 o 
  -7   9   6       94.06       82.46      9.96 o 
  -6   9   6     1634.64     1599.75     37.67 o 
  -5   9   6      203.75      192.97     11.78 o 
  -4   9   6       91.17       71.07      7.97 o 
  -3   9   6       62.07       57.35      6.88 o 
  -2   9   6      139.53      142.56      6.83 o 
  -1   9   6      511.60      489.71     13.19 o 
   0   9   6       78.23       72.22      4.96 o 
   1   9   6      511.32      528.05     15.44 o 
   2   9   6      139.21      164.48      8.58 o 
   3   9   6       62.15       58.50      6.83 o 
   4   9   6       90.77       76.19     14.61 o 
   5   9   6      204.23      156.75     10.26 o 
   6   9   6     1634.05     1635.43     36.82 o 
   7   9   6       94.29       97.52     16.56 o 
   8   9   6       27.53       38.58     10.78 o 
   9   9   6        3.17       11.83      8.36 o 
  10   9   6       11.36       26.57     10.78 o 
  11   9   6       47.77       57.07     13.07 o 
 -10  10   6        9.22        7.57      8.58 o 
  -9  10   6       15.17       17.92      8.19 o 
  -8  10   6        0.12       -1.27      6.27 o 
  -7  10   6      613.43      601.04     21.18 o 
  -6  10   6      209.12      253.32     13.82 o 
  -5  10   6      165.80      172.27     32.80 o 
  -4  10   6       54.28       64.00     14.53 o 
  -3  10   6       96.77       88.35     12.63 o 
  -2  10   6      316.24      298.85     12.53 o 
  -1  10   6       40.88       48.53      7.22 o 
   0  10   6      784.56      744.33     19.02 o 
   1  10   6       40.76       47.81      6.27 o 
   2  10   6      316.11      279.68     11.33 o 
   3  10   6       97.13      111.66      8.58 o 
   4  10   6       54.28       59.32      7.85 o 
   5  10   6      165.66      174.53     14.93 o 
   6  10   6      209.07      236.67     23.66 o 
   7  10   6      613.98      613.09     24.92 o 
   8  10   6        0.12       -4.18      8.36 o 
   9  10   6       15.14       15.38     10.04 o 
  10  10   6        9.19        4.73     10.04 o 
 -10  11   6        7.57        7.74      9.09 o 
  -9  11   6        9.03       18.81      8.58 o 
  -8  11   6        2.70       12.62      7.97 o 
  -7  11   6       16.10       18.55      7.47 o 
  -6  11   6      107.58      128.68     11.33 o 
  -5  11   6       63.05       78.66      9.36 o 
  -4  11   6       36.96       30.75      7.65 o 
  -3  11   6      163.13      154.89     10.75 o 
  -2  11   6      416.51      422.72     15.89 o 
  -1  11   6       17.78       15.38      4.87 o 
   0  11   6       25.65       26.52      4.50 o 
   1  11   6       17.87       24.67      5.82 o 
   2  11   6      416.50      434.05     15.02 o 
   3  11   6      162.96      176.84     20.76 o 
   4  11   6       36.96       29.08      7.21 o 
   5  11   6       62.96       59.75      7.97 o 
   6  11   6      107.40      131.65     14.19 o 
   7  11   6       16.01       15.48      9.09 o 
   8  11   6        2.68       -3.35      6.69 o 
   9  11   6        9.02       -3.87      9.09 o 
  10  11   6        7.58        6.31     18.92 o 
  -9  12   6        5.82       -1.51      9.09 o 
  -8  12   6        7.69       11.83      9.09 o 
  -7  12   6       12.29       15.70      9.09 o 
  -6  12   6       42.74       45.86     10.78 o 
  -5  12   6      259.13      250.40     65.05 o 
  -4  12   6      309.00      319.06     28.39 o 
  -3  12   6      526.94      533.52     22.53 o 
  -2  12   6       15.90       18.92     11.83 o 
  -1  12   6        9.29        0.71      7.97 o 
   0  12   6       98.36      112.26      9.03 o 
   1  12   6        9.20       12.90      4.75 o 
   2  12   6       15.79       14.19      5.46 o 
   3  12   6      527.29      534.83     17.75 o 
   4  12   6      309.12      272.46     13.84 o 
   5  12   6      259.40      264.16     16.48 o 
   6  12   6       42.91       50.94     10.78 o 
   7  12   6       12.26       18.92     10.04 o 
   8  12   6        7.67       35.01     18.92 o 
   9  12   6        5.79       -3.87      9.09 o 
  -9  13   6        3.14        5.91     10.64 o 
  -8  13   6        5.89       -3.69      7.39 o 
  -7  13   6       39.63       42.22     10.78 o 
  -6  13   6      115.94      120.64     14.14 o 
  -5  13   6       75.44       83.47     14.19 o 
  -4  13   6        5.60        3.55     10.64 o 
  -3  13   6      173.37      185.21     53.22 o 
  -2  13   6        4.51        2.10      8.28 o 
  -1  13   6       19.42       27.96      9.09 o 
   0  13   6       12.27       14.19      5.82 o 
   1  13   6       19.37       18.23      5.54 o 
   2  13   6        4.52        9.21      4.96 o 
   3  13   6      173.15      199.26     15.71 o 
   4  13   6        5.63        3.64      6.27 o 
   5  13   6       75.49       74.21     12.46 o 
   6  13   6      115.89      106.02     14.19 o 
   7  13   6       39.69       22.08      9.62 o 
   8  13   6        5.91        6.02      9.09 o 
   9  13   6        3.14        4.38      8.58 o 
  -8  14   6        7.46       10.64     10.04 o 
  -7  14   6        4.88       15.38     10.04 o 
  -6  14   6        4.69        0.00      7.39 o 
  -5  14   6       46.82       43.67     10.78 o 
  -4  14   6       51.96       50.17     11.35 o 
  -3  14   6      164.71      166.21     26.02 o 
  -2  14   6      124.15      126.24     14.14 o 
  -1  14   6        2.35       -3.35      6.69 o 
   0  14   6        0.76       -2.43      4.87 o 
   1  14   6        2.38       -4.10      8.20 o 
   2  14   6      124.15      140.19     14.34 o 
   3  14   6      164.66      207.58     19.46 o 
   4  14   6       51.92       63.82      9.03 o 
   5  14   6       46.86       75.29     17.19 o 
   6  14   6        4.65        4.73      7.21 o 
   7  14   6        4.90        2.48      7.97 o 
   8  14   6        7.42       -1.83      7.97 o 
  -7  15   6       12.38       34.39     10.78 o 
  -6  15   6        2.16       -2.37      7.87 o 
  -5  15   6       51.13       65.48     23.66 o 
  -4  15   6       44.49       67.50     14.19 o 
  -3  15   6      202.65      179.30     16.48 o 
  -2  15   6       53.58       56.01     10.78 o 
  -1  15   6        4.01        1.58      7.39 o 
   0  15   6        0.30       -3.69      7.39 o 
   1  15   6        4.01        2.37      6.05 o 
   2  15   6       53.41       56.80      7.50 o 
   3  15   6      202.85      219.70     16.80 o 
   4  15   6       44.58       56.45      9.56 o 
   5  15   6       51.08       73.05     10.26 o 
   6  15   6        2.21       -3.41      6.83 o 
   7  15   6       12.42        7.89      8.19 o 
  -6  16   6       10.33       20.56     10.78 o 
  -5  16   6       57.49       66.36     13.07 o 
  -4  16   6       18.93       25.48     10.78 o 
  -3  16   6      180.17      192.77     18.92 o 
  -2  16   6       28.99       37.85     16.56 o 
  -1  16   6       27.41       17.85      9.09 o 
   0  16   6       10.25       13.01      8.36 o 
   1  16   6       27.39       36.27      8.19 o 
   2  16   6       29.11       44.70      8.19 o 
   3  16   6      180.26      181.61     13.52 o 
   4  16   6       18.86       41.22      9.36 o 
   5  16   6       57.51       80.93     15.73 o 
   6  16   6       10.28        1.77      7.65 o 
  -5  17   6        3.02        1.18      9.62 o 
  -4  17   6       10.36        6.11      9.62 o 
  -3  17   6        6.89       26.38     10.03 o 
  -2  17   6       22.73       29.57     13.01 o 
  -1  17   6       23.41       28.20     10.78 o 
   0  17   6        0.89       -3.69      7.39 o 
   1  17   6       23.34       17.74     10.04 o 
   2  17   6       22.75       21.29     10.04 o 
   3  17   6        6.89       12.47      9.09 o 
   4  17   6       10.42       20.46      8.58 o 
   5  17   6        3.02        5.56      8.58 o 
  -4  18   6       29.92       24.16     27.20 o 
  -3  18   6       66.59       81.58     16.56 o 
  -2  18   6        7.57        8.28     15.38 o 
  -1  18   6       26.12       27.20     11.71 o 
   0  18   6        0.02       -4.18      8.36 o 
   1  18   6       26.13       33.12     14.19 o 
   2  18   6        7.50       11.83     10.04 o 
   3  18   6       66.62       79.40     13.38 o 
   4  18   6       29.97       33.91      9.56 o 
   1   0   7      332.46      318.56      8.15 o 
   2   0   7       26.94       27.24      3.10 o 
   3   0   7      212.43      217.88     10.24 o 
   4   0   7      169.70      195.38      7.17 o 
   5   0   7      185.48      170.34      8.32 o 
   6   0   7      668.67      727.50     18.80 o 
   7   0   7       87.42      108.69     11.71 o 
   8   0   7      257.21      256.72     17.50 o 
   9   0   7      105.35      113.60     13.38 o 
  10   0   7      208.34      224.95     18.40 o 
  11   0   7       22.10       31.77     17.74 o 
  12   0   7       18.91       35.48     16.56 o 
 -12   1   7        2.90        0.65      9.09 o 
 -11   1   7       23.78        9.46     10.04 o 
 -10   1   7       18.56       13.01     10.04 o 
  -9   1   7      160.34      134.58     26.02 o 
  -8   1   7     1370.78     1403.56     42.63 o 
  -7   1   7      169.09      172.82     10.02 o 
  -6   1   7       90.78       80.84      7.90 o 
  -5   1   7      354.26      335.44      9.79 o 
  -4   1   7        7.39        4.97      2.78 o 
  -3   1   7      327.93      320.44     11.95 o 
  -2   1   7      340.86      329.06     12.29 o 
  -1   1   7     1306.12     1314.93     22.32 o 
   0   1   7     1283.72     1328.59     22.70 o 
   1   1   7     1305.61     1277.21     21.76 o 
   2   1   7      341.54      360.83      8.88 o 
   3   1   7      328.43      352.04      7.96 o 
   4   1   7        7.46        1.01      3.44 o 
   5   1   7      353.94      304.73     11.14 o 
   6   1   7       90.61       93.81     10.04 o 
   7   1   7      169.00      146.24     35.48 o 
   8   1   7     1370.07     1464.37     43.49 o 
   9   1   7      160.32      180.03     44.95 o 
  10   1   7       18.65       21.11     10.78 o 
  11   1   7       23.74       17.47     11.83 o 
  12   1   7        2.89       16.56     14.19 o 
 -12   2   7        0.72       -4.54      9.09 o 
 -11   2   7        6.34        3.55     10.04 o 
 -10   2   7       95.30       89.10     14.14 o 
  -9   2   7      155.61      158.06     15.82 o 
  -8   2   7      263.76      269.53     31.93 o 
  -7   2   7      411.53      391.46     14.90 o 
  -6   2   7      105.60      106.45      9.62 o 
  -5   2   7      103.42      109.01      6.55 o 
  -4   2   7     1225.08     1182.17     39.17 o 
  -3   2   7      811.12      943.92     21.17 o 
  -2   2   7      388.26      338.11      9.56 o 
  -1   2   7      317.98      329.07      8.39 o 
   0   2   7     1564.17     1488.50     25.07 o 
   1   2   7      318.25      351.28     17.75 o 
   2   2   7      388.48      392.50      9.22 o 
   3   2   7      811.41      873.16     20.40 o 
   4   2   7     1223.62     1300.43     26.08 o 
   5   2   7      103.21      103.03      6.88 o 
   6   2   7      105.92       80.43     10.04 o 
   7   2   7      411.71      422.65     21.29 o 
   8   2   7      264.04      275.63     16.73 o 
   9   2   7      155.81      164.62     15.05 o 
  10   2   7       95.12       67.00     11.71 o 
  11   2   7        6.34        2.37     14.19 o 
  12   2   7        0.72        9.46     14.19 o 
 -12   3   7        2.98       19.56     12.46 o 
 -11   3   7        9.39       -3.23      9.09 o 
 -10   3   7        8.18       15.38     10.64 o 
  -9   3   7      507.56      495.24     24.21 o 
  -8   3   7      288.22      324.73     18.17 o 
  -7   3   7      159.02      180.36     17.74 o 
  -6   3   7      104.49      107.75      9.79 o 
  -5   3   7      273.43      293.66     10.75 o 
  -4   3   7      154.75      132.81      7.97 o 
  -3   3   7      618.10      732.80     17.03 o 
  -2   3   7      189.00      208.23      7.97 o 
  -1   3   7      453.34      408.92     11.78 o 
   0   3   7     3161.46     3164.41     55.96 o 
   1   3   7      453.18      422.37      9.87 o 
   2   3   7      189.86      206.94      7.84 o 
   3   3   7      618.45      714.60     14.90 o 
   4   3   7      154.86      142.31      9.33 o 
   5   3   7      273.88      301.33     12.29 o 
   6   3   7      104.52      127.02      9.56 o 
   7   3   7      158.89      159.26     23.66 o 
   8   3   7      288.05      296.24     17.50 o 
   9   3   7      507.97      519.24     23.42 o 
  10   3   7        8.19        9.46     13.01 o 
  11   3   7        9.36        2.37     11.83 o 
  12   3   7        2.96        9.46     14.19 o 
 -12   4   7        0.82       11.65     10.78 o 
 -11   4   7       19.64       21.29     14.19 o 
 -10   4   7      109.73      127.74     21.29 o 
  -9   4   7      219.96      234.19     28.39 o 
  -8   4   7      180.12      133.14     13.07 o 
  -7   4   7       34.75       45.11      6.73 o 
  -6   4   7      367.49      380.35     17.96 o 
  -5   4   7      192.47      186.54      9.36 o 
  -4   4   7       88.13       72.62      6.55 o 
  -3   4   7      735.04      762.57     18.42 o 
  -2   4   7      140.40      166.02      7.97 o 
  -1   4   7     1158.64     1172.49     24.51 o 
   0   4   7      533.56      544.48     16.73 o 
   1   4   7     1159.13     1159.08     20.93 o 
   2   4   7      140.52      164.13      4.76 o 
   3   4   7      735.04      772.55     15.41 o 
   4   4   7       88.09       71.68      8.36 o 
   5   4   7      191.99      160.49      9.96 o 
   6   4   7      367.40      358.19     14.07 o 
   7   4   7       34.97       29.42      7.21 o 
   8   4   7      180.25      174.35     12.99 o 
   9   4   7      219.91      226.82     44.95 o 
  10   4   7      109.87       92.26     18.92 o 
  11   4   7       19.61       23.66     14.19 o 
  12   4   7        0.83       -2.37     14.19 o 
 -12   5   7        4.11       -2.37     10.78 o 
 -11   5   7       17.19        4.73     14.19 o 
 -10   5   7        1.10        0.00     14.19 o 
  -9   5   7      216.14      178.09     37.85 o 
  -8   5   7       46.68       56.51     10.78 o 
  -7   5   7      508.76      481.01     17.03 o 
  -6   5   7      129.04      149.43      9.57 o 
  -5   5   7      101.08      114.37      9.67 o 
  -4   5   7      569.26      558.71     16.28 o 
  -3   5   7        2.99        1.35      3.44 o 
  -2   5   7      728.12      733.61     14.36 o 
  -1   5   7       40.07       38.05      4.78 o 
   0   5   7      108.43       93.19      9.22 o 
   1   5   7       40.29       32.65      3.76 o 
   2   5   7      727.55      711.33     15.31 o 
   3   5   7        3.01        0.00      3.10 o 
   4   5   7      569.12      581.12     17.26 o 
   5   5   7      100.69      110.22     18.07 o 
   6   5   7      128.78      125.26     13.91 o 
   7   5   7      508.42      496.10     18.18 o 
   8   5   7       46.40       41.07      8.19 o 
   9   5   7      216.27      237.04     18.28 o 
  10   5   7        1.13       18.92     14.19 o 
  11   5   7       17.19       14.19     14.19 o 
  12   5   7        4.12       -5.91     11.83 o 
 -11   6   7       18.53       18.92     18.92 o 
 -10   6   7        7.32       -7.10     14.19 o 
  -9   6   7      154.58      108.93     22.47 o 
  -8   6   7       37.05       38.35     10.04 o 
  -7   6   7      581.09      567.54     18.42 o 
  -6   6   7      159.97      180.93     10.75 o 
  -5   6   7      132.92      147.93     10.33 o 
  -4   6   7     1379.35     1373.24     30.81 o 
  -3   6   7       67.29       61.05      6.27 o 
  -2   6   7       87.32       84.05      4.70 o 
  -1   6   7     4033.71     4038.29     61.38 o 
   0   6   7      169.44      147.01      6.42 o 
   1   6   7     4031.59     4085.07     62.05 o 
   2   6   7       87.32      106.65      5.54 o 
   3   6   7       67.17       72.43      7.59 o 
   4   6   7     1378.37     1407.71     39.08 o 
   5   6   7      132.92      134.61      9.56 o 
   6   6   7      159.09      165.25     19.99 o 
   7   6   7      580.62      547.34     19.54 o 
   8   6   7       37.16       38.64      8.19 o 
   9   6   7      154.13      140.06     14.78 o 
  10   6   7        7.29        2.80      9.09 o 
  11   6   7       18.44       11.83     14.19 o 
 -11   7   7        3.20        2.37     18.92 o 
 -10   7   7       33.70       41.59     11.35 o 
  -9   7   7      113.84       87.54     15.38 o 
  -8   7   7       93.56       93.57     10.26 o 
  -7   7   7      102.21      118.87     10.26 o 
  -6   7   7      121.02      115.94      9.74 o 
  -5   7   7      135.66      136.97     17.79 o 
  -4   7   7       33.08       29.87      6.48 o 
  -3   7   7       17.60       25.15      4.87 o 
  -2   7   7       16.83       10.02      3.23 o 
  -1   7   7      129.54      148.09      6.09 o 
   0   7   7       46.67       53.75      4.96 o 
   1   7   7      129.77      129.14      6.42 o 
   2   7   7       16.75       12.57      4.31 o 
   3   7   7       17.67       15.38      4.87 o 
   4   7   7       32.96       36.43     12.49 o 
   5   7   7      135.61      138.72      9.96 o 
   6   7   7      121.22      118.90     21.04 o 
   7   7   7      102.27      115.68     10.75 o 
   8   7   7       93.40       67.28     12.46 o 
   9   7   7      114.15      124.40     21.29 o 
  10   7   7       33.78       44.95     11.35 o 
  11   7   7        3.20        3.23      9.09 o 
 -11   8   7        0.90       -8.28     16.56 o 
 -10   8   7       24.38       36.83     11.35 o 
  -9   8   7       18.01       17.54      9.62 o 
  -8   8   7       98.69       95.08     10.02 o 
  -7   8   7        8.56        0.00      6.27 o 
  -6   8   7      215.88      261.53     16.97 o 
  -5   8   7       19.93       25.11      6.27 o 
  -4   8   7      132.99      128.07      9.36 o 
  -3   8   7       88.77       83.32      7.65 o 
  -2   8   7       54.34       38.29      5.82 o 
  -1   8   7      201.03      214.85      8.03 o 
   0   8   7        8.52       11.30      3.10 o 
   1   8   7      200.66      208.29      8.57 o 
   2   8   7       54.12       50.36      6.27 o 
   3   8   7       88.69       94.76      7.65 o 
   4   8   7      132.93      136.22     14.26 o 
   5   8   7       20.01       24.57      9.26 o 
   6   8   7      215.74      257.61     12.70 o 
   7   8   7        8.52       16.42      7.21 o 
   8   8   7       98.59      118.89     33.12 o 
   9   8   7       18.01       12.04     10.64 o 
  10   8   7       24.31       31.12     10.78 o 
  11   8   7        0.90       21.84     10.78 o 
 -11   9   7       47.60       59.35     16.56 o 
 -10   9   7       51.87       50.15     13.38 o 
  -9   9   7        7.57       12.49      7.97 o 
  -8   9   7       47.84       49.66     12.82 o 
  -7   9   7       28.63       30.66      7.97 o 
  -6   9   7       74.65       88.29      9.36 o 
  -5   9   7      315.11      308.26     18.02 o 
  -4   9   7      160.34      165.81     10.75 o 
  -3   9   7       13.93       17.40      5.82 o 
  -2   9   7      324.54      309.73     12.14 o 
  -1   9   7      391.10      384.23     22.53 o 
   0   9   7       40.15       31.88      6.49 o 
   1   9   7      391.67      372.11     10.91 o 
   2   9   7      324.28      302.31     12.29 o 
   3   9   7       14.03        2.60      4.87 o 
   4   9   7      160.54      133.24      9.96 o 
   5   9   7      315.18      286.53     12.70 o 
   6   9   7       74.45       92.73     11.04 o 
   7   9   7       28.81       36.67     10.04 o 
   8   9   7       47.68       34.59     10.64 o 
   9   9   7        7.51       -3.44      9.09 o 
  10   9   7       52.07       61.24     12.46 o 
  11   9   7       47.61       41.00     12.46 o 
 -10  10   7       12.33       15.55     11.35 o 
  -9  10   7       13.21        6.12      7.21 o 
  -8  10   7       73.06       81.79      9.96 o 
  -7  10   7       13.15        8.11      6.88 o 
  -6  10   7      201.44      203.56     17.25 o 
  -5  10   7      232.77      240.00     13.52 o 
  -4  10   7       63.75       52.10      7.65 o 
  -3  10   7        4.95        7.10      6.27 o 
  -2  10   7      250.64      240.51     11.33 o 
  -1  10   7       33.55       28.77      4.70 o 
   0  10   7       13.76       16.74      4.44 o 
   1  10   7       33.59       32.40      7.64 o 
   2  10   7      250.90      248.85     10.93 o 
   3  10   7        4.95        3.15      5.46 o 
   4  10   7       63.88       66.39     19.55 o 
   5  10   7      233.00      228.27     12.70 o 
   6  10   7      201.44      202.14     13.63 o 
   7  10   7       13.20       24.84     10.04 o 
   8  10   7       73.17       72.43     26.02 o 
   9  10   7       13.18        3.55      8.36 o 
  10  10   7       12.28        9.46     10.04 o 
 -10  11   7        9.13       10.64     24.84 o 
  -9  11   7        0.14        7.10      7.47 o 
  -8  11   7       34.10       32.31      8.19 o 
  -7  11   7        6.55       15.87      7.97 o 
  -6  11   7      209.92      230.68     13.92 o 
  -5  11   7      140.82      156.40     14.00 o 
  -4  11   7      403.00      381.25     15.89 o 
  -3  11   7       67.18       60.34      8.19 o 
  -2  11   7      334.78      358.51     14.75 o 
  -1  11   7       17.28        9.12      5.82 o 
   0  11   7       65.85       58.58      6.55 o 
   1  11   7       17.29       22.30      5.82 o 
   2  11   7      334.81      321.74     13.15 o 
   3  11   7       67.29       90.45     14.63 o 
   4  11   7      402.39      364.98     15.02 o 
   5  11   7      140.88      120.48     11.19 o 
   6  11   7      209.93      250.41     53.22 o 
   7  11   7        6.48        9.46     14.19 o 
   8  11   7       34.08       43.53     21.29 o 
   9  11   7        0.15       -2.37      9.09 o 
  10  11   7        9.07        6.11     13.01 o 
  -9  12   7        1.36        2.84      9.46 o 
  -8  12   7       35.74       24.68     11.47 o 
  -7  12   7       19.51        9.04      7.21 o 
  -6  12   7        1.79        6.42      6.88 o 
  -5  12   7      154.73      180.03     13.15 o 
  -4  12   7        9.60       12.50      6.88 o 
  -3  12   7      191.03      247.34     17.53 o 
  -2  12   7      846.59      784.41     27.56 o 
  -1  12   7        6.55        0.00      7.10 o 
   0  12   7      165.15      173.92     11.97 o 
   1  12   7        6.54        5.20      4.87 o 
   2  12   7      846.83      830.02     44.95 o 
   3  12   7      190.96      215.59     12.29 o 
   4  12   7        9.58        2.96      9.06 o 
   5  12   7      154.78      167.77     12.29 o 
   6  12   7        1.79        6.67      9.09 o 
   7  12   7       19.43       29.48     10.78 o 
   8  12   7       35.84       23.66     10.78 o 
   9  12   7        1.36        1.77     10.64 o 
  -9  13   7        1.02       -3.44      9.09 o 
  -8  13   7        8.21       -4.73      9.46 o 
  -7  13   7        3.72        4.73      7.87 o 
  -6  13   7       19.91       23.01      9.09 o 
  -5  13   7      285.94      260.21     28.39 o 
  -4  13   7       12.99        7.57      8.28 o 
  -3  13   7       96.75       82.29     11.35 o 
  -2  13   7       44.89       41.22      9.09 o 
  -1  13   7       43.42       36.13      9.09 o 
   0  13   7       18.02        9.80      5.82 o 
   1  13   7       43.47       27.76      5.91 o 
   2  13   7       44.86       49.33      9.00 o 
   3  13   7       96.70      102.54      9.96 o 
   4  13   7       12.92        7.89      6.83 o 
   5  13   7      285.93      290.06     33.12 o 
   6  13   7       19.88        9.46     13.01 o 
   7  13   7        3.75        3.66     11.83 o 
   8  13   7        8.23       15.29     10.78 o 
   9  13   7        1.00       -3.75     15.38 o 
  -8  14   7        5.67       -3.01      9.09 o 
  -7  14   7        9.74        9.46      9.09 o 
  -6  14   7       10.75       14.19      9.09 o 
  -5  14   7      109.77      146.66     15.82 o 
  -4  14   7       44.20       48.21     10.78 o 
  -3  14   7       54.65       54.41     10.78 o 
  -2  14   7       77.95       86.52     12.46 o 
  -1  14   7        2.09       -3.69      7.39 o 
   0  14   7       33.97       44.37     28.39 o 
   1  14   7        2.05        0.00      5.82 o 
   2  14   7       78.08       67.60      7.62 o 
   3  14   7       54.63       57.66      8.79 o 
   4  14   7       44.17       59.06      9.03 o 
   5  14   7      109.63      134.60     14.14 o 
   6  14   7       10.70       15.48     11.83 o 
   7  14   7        9.70        0.86      9.09 o 
   8  14   7        5.65        4.73     10.04 o 
  -7  15   7       26.11       28.02     10.78 o 
  -6  15   7        3.62        2.58      9.09 o 
  -5  15   7        3.77        5.59      9.46 o 
  -4  15   7       55.25       51.12     11.35 o 
  -3  15   7       10.50       15.48      9.09 o 
  -2  15   7       35.24       28.57     10.78 o 
  -1  15   7        3.58       -0.79      7.39 o 
   0  15   7       28.15       20.43      9.09 o 
   1  15   7        3.53       -2.91      5.82 o 
   2  15   7       35.35       34.60      7.65 o 
   3  15   7       10.50       26.61      7.10 o 
   4  15   7       55.19       66.29     10.05 o 
   5  15   7        3.76       20.50      8.19 o 
   6  15   7        3.59       -3.55      7.65 o 
   7  15   7       26.10       34.12      9.36 o 
  -6  16   7        2.55       -3.94      7.87 o 
  -5  16   7      109.67      115.32     15.05 o 
  -4  16   7       32.19       37.60     27.20 o 
  -3  16   7      280.18      290.59     19.86 o 
  -2  16   7      104.47      104.51     20.11 o 
  -1  16   7       13.20       23.66     10.04 o 
   0  16   7        2.38        9.03      9.09 o 
   1  16   7       13.25       15.05      9.09 o 
   2  16   7      104.55      121.78     11.33 o 
   3  16   7      280.02      300.29     15.89 o 
   4  16   7       32.20       63.10      9.96 o 
   5  16   7      109.68       93.93     16.33 o 
   6  16   7        2.57       13.57      9.03 o 
  -5  17   7        2.30       -0.79      9.62 o 
  -4  17   7       50.19       55.25     12.46 o 
  -3  17   7       20.20       24.20     10.78 o 
  -2  17   7       26.35       18.92     10.78 o 
  -1  17   7       25.43       35.48     11.71 o 
   0  17   7        1.23       -3.69      7.39 o 
   1  17   7       25.50       22.38     10.78 o 
   2  17   7       26.39       37.85     14.19 o 
   3  17   7       20.12       26.02     10.04 o 
   4  17   7       50.23       44.41     10.41 o 
   5  17   7        2.33       14.69      9.03 o 
  -3  18   7       12.12       16.92     10.03 o 
  -2  18   7       32.49       31.93     11.71 o 
  -1  18   7        2.65       -3.94      7.87 o 
   0  18   7        5.62        5.91     10.04 o 
   1  18   7        2.65        9.46     16.56 o 
   2  18   7       32.46       40.21     16.56 o 
   3  18   7       12.18       26.02     11.71 o 
   0   0   8     8339.03     8369.03    170.52 o 
   1   0   8       13.80        7.81      3.07 o 
   2   0   8       33.79       41.29      4.78 o 
   3   0   8      297.13      268.68      7.34 o 
   4   0   8      129.38       97.62     11.30 o 
   5   0   8      500.95      513.66     15.65 o 
   6   0   8       10.54       11.83      5.02 o 
   7   0   8       49.54       47.43     10.04 o 
   8   0   8      421.22      481.37     23.66 o 
   9   0   8        9.20       -1.18      8.36 o 
  10   0   8       64.85       53.46     11.71 o 
  11   0   8       29.75       26.02     11.71 o 
  12   0   8        0.03       -5.02     10.04 o 
 -12   1   8        4.73       -5.39     10.78 o 
 -11   1   8        0.87        4.73     10.04 o 
 -10   1   8       68.61       76.59     17.74 o 
  -9   1   8      201.41      194.88     17.50 o 
  -8   1   8      323.47      359.05     20.86 o 
  -7   1   8       85.96       79.15     20.11 o 
  -6   1   8      221.05      217.67     10.75 o 
  -5   1   8      132.02      129.93      7.97 o 
  -4   1   8       53.13       60.52      4.70 o 
  -3   1   8      619.46      605.38     13.41 o 
  -2   1   8     1706.08     1708.64     32.44 o 
  -1   1   8      316.37      328.89      8.39 o 
   0   1   8     1692.22     1621.83     27.13 o 
   1   1   8      315.95      302.35      8.39 o 
   2   1   8     1707.13     1923.62     29.80 o 
   3   1   8      619.58      708.10     18.67 o 
   4   1   8       52.91       61.11      6.78 o 
   5   1   8      131.47      129.05      8.61 o 
   6   1   8      220.96      225.15     15.38 o 
   7   1   8       85.79       72.93     10.78 o 
   8   1   8      323.59      399.21     21.29 o 
   9   1   8      201.15      156.16     15.05 o 
  10   1   8       68.53       75.99     13.38 o 
  11   1   8        0.88        7.28     10.78 o 
  12   1   8        4.75        0.00     14.19 o 
 -12   2   8       18.59       35.64     15.38 o 
 -11   2   8        2.59       -2.56      9.62 o 
 -10   2   8       58.52       57.10     12.46 o 
  -9   2   8      149.17      130.15     40.21 o 
  -8   2   8        2.18        2.37     11.83 o 
  -7   2   8       79.40       98.52     12.46 o 
  -6   2   8       13.30       14.36      6.09 o 
  -5   2   8       15.78       12.66      3.23 o 
  -4   2   8      300.62      299.62      8.85 o 
  -3   2   8      959.41     1015.26     21.17 o 
  -2   2   8      218.73      220.49      7.09 o 
  -1   2   8       43.92       45.47      4.33 o 
   0   2   8     2633.73     2534.50     40.11 o 
   1   2   8       43.84       50.08      7.05 o 
   2   2   8      218.16      209.34      8.54 o 
   3   2   8      960.58     1153.20     23.94 o 
   4   2   8      300.89      273.37     10.02 o 
   5   2   8       15.78       11.15      5.68 o 
   6   2   8       13.36       15.38      6.69 o 
   7   2   8       79.55       65.25     10.04 o 
   8   2   8        2.17       11.83      8.36 o 
   9   2   8      149.30      157.19     15.82 o 
  10   2   8       58.66       61.50     12.46 o 
  11   2   8        2.59       -5.91     11.83 o 
  12   2   8       18.53        2.37     14.19 o 
 -12   3   8        0.86       19.26     11.35 o 
 -11   3   8       27.74       28.39     16.56 o 
 -10   3   8        5.58        1.18     10.04 o 
  -9   3   8        8.27       11.83     10.04 o 
  -8   3   8       68.84       76.08     12.46 o 
  -7   3   8       31.98       46.00     20.11 o 
  -6   3   8      392.81      378.49     17.03 o 
  -5   3   8      227.18      240.18     17.58 o 
  -4   3   8      214.70      206.45      8.58 o 
  -3   3   8      940.41     1056.33     23.31 o 
  -2   3   8     1010.26     1067.81     28.66 o 
  -1   3   8     2486.98     2455.31     38.95 o 
   0   3   8     6528.94     6261.92    105.85 o 
   1   3   8     2486.93     2411.67     40.97 o 
   2   3   8     1009.53     1037.28     18.97 o 
   3   3   8      937.96     1027.55     23.50 o 
   4   3   8      215.21      229.56     15.59 o 
   5   3   8      227.66      244.30     14.14 o 
   6   3   8      393.26      373.42     18.40 o 
   7   3   8       31.86       22.80      9.46 o 
   8   3   8       68.80       78.35     11.71 o 
   9   3   8        8.18       22.47     10.04 o 
  10   3   8        5.51        3.66      9.09 o 
  11   3   8       27.79        7.10     14.19 o 
  12   3   8        0.88       -4.73     14.19 o 
 -12   4   8        9.29       33.81     14.14 o 
 -11   4   8        0.28        7.82     10.78 o 
 -10   4   8       18.42        7.46     10.78 o 
  -9   4   8       15.21       30.75     16.56 o 
  -8   4   8       13.60        1.29      9.09 o 
  -7   4   8      101.19       83.22     10.78 o 
  -6   4   8      120.72      114.47      9.14 o 
  -5   4   8      303.01      300.58     12.14 o 
  -4   4   8      359.17      386.30     12.85 o 
  -3   4   8       29.82       23.37      4.87 o 
  -2   4   8     1129.27     1091.78     27.06 o 
  -1   4   8      514.36      521.60     17.56 o 
   0   4   8     2094.48     2185.23     41.41 o 
   1   4   8      513.73      490.29     11.18 o 
   2   4   8     1128.64     1083.01     17.54 o 
   3   4   8       29.76       27.75      4.33 o 
   4   4   8      359.12      378.38     13.15 o 
   5   4   8      302.90      294.87     12.70 o 
   6   4   8      120.94      124.89      9.56 o 
   7   4   8      101.16      122.09     17.74 o 
   8   4   8       13.70       26.02     10.04 o 
   9   4   8       15.14       39.03     10.04 o 
  10   4   8       18.39       35.48     16.56 o 
  11   4   8        0.28       -5.91     11.83 o 
  12   4   8        9.29       28.39     16.56 o 
 -11   5   8       29.18       27.44     12.46 o 
 -10   5   8       19.44       56.77     18.92 o 
  -9   5   8       74.39      125.37     23.66 o 
  -8   5   8      157.61      141.69     14.14 o 
  -7   5   8      113.46      129.89     13.07 o 
  -6   5   8       74.52       61.24      7.47 o 
  -5   5   8       85.37      111.21     11.16 o 
  -4   5   8      114.38      106.52      7.79 o 
  -3   5   8      120.14      116.14      7.97 o 
  -2   5   8      157.57      128.80     13.69 o 
  -1   5   8       21.43        7.62      4.78 o 
   0   5   8       39.43       42.28      4.10 o 
   1   5   8       21.36       16.18      3.76 o 
   2   5   8      157.32      145.41      6.95 o 
   3   5   8      120.51      130.54      9.93 o 
   4   5   8      114.50      122.38      8.58 o 
   5   5   8       85.68       92.60      8.58 o 
   6   5   8       74.62       91.01      9.03 o 
   7   5   8      113.34      121.23     13.80 o 
   8   5   8      157.51      138.96     16.58 o 
   9   5   8       74.46       87.59     13.38 o 
  10   5   8       19.43        7.10     14.19 o 
  11   5   8       29.24       30.75     14.19 o 
 -11   6   8       19.49       28.39     18.92 o 
 -10   6   8        1.13       -8.28     16.56 o 
  -9   6   8      101.15       83.44     13.07 o 
  -8   6   8       12.95       17.74      9.62 o 
  -7   6   8      282.81      275.24     15.97 o 
  -6   6   8      127.04      109.72      9.69 o 
  -5   6   8       14.61       15.80      5.12 o 
  -4   6   8      108.78      102.43      7.97 o 
  -3   6   8      168.91      172.83     12.30 o 
  -2   6   8       24.92       22.00      4.87 o 
  -1   6   8     1874.75     1796.42     41.31 o 
   0   6   8      189.32      228.55      8.15 o 
   1   6   8     1874.79     1833.09     31.29 o 
   2   6   8       24.82       27.87      4.33 o 
   3   6   8      168.95      166.61     13.14 o 
   4   6   8      108.76       95.66      8.19 o 
   5   6   8       14.72        7.10      5.46 o 
   6   6   8      127.46      113.13     11.61 o 
   7   6   8      282.95      293.63     16.80 o 
   8   6   8       12.93       13.91      7.21 o 
   9   6   8      101.27       82.44     18.92 o 
  10   6   8        1.14       23.66     14.19 o 
  11   6   8       19.52       11.83     14.19 o 
 -11   7   8        5.43       11.83     18.92 o 
 -10   7   8       28.13       30.75     18.92 o 
  -9   7   8       70.24       75.70     13.07 o 
  -8   7   8        4.39       -3.55      8.36 o 
  -7   7   8      302.17      323.69     14.41 o 
  -6   7   8      335.21      334.30     19.34 o 
  -5   7   8      162.56      150.94     15.16 o 
  -4   7   8      171.28      163.42     12.87 o 
  -3   7   8      102.83      130.65      9.61 o 
  -2   7   8       30.92       44.05      5.82 o 
  -1   7   8     1065.86      987.71     27.31 o 
   0   7   8        1.63        3.55      3.55 o 
   1   7   8     1065.95      981.75     19.44 o 
   2   7   8       30.99       32.99      5.82 o 
   3   7   8      102.79      115.94      8.19 o 
   4   7   8      170.66      149.20      9.56 o 
   5   7   8      162.21      127.31     12.72 o 
   6   7   8      335.37      354.98     15.44 o 
   7   7   8      302.05      307.78     14.90 o 
   8   7   8        4.39        0.00      6.83 o 
   9   7   8       70.30       98.85     28.39 o 
  10   7   8       28.07       26.20     13.01 o 
  11   7   8        5.43       -2.37     14.19 o 
 -11   8   8        7.66        7.10     18.92 o 
 -10   8   8       45.14       38.79     11.81 o 
  -9   8   8       43.01       48.66     11.35 o 
  -8   8   8       59.25       43.21      7.97 o 
  -7   8   8       77.97       89.18     16.89 o 
  -6   8   8      154.81      152.17     10.75 o 
  -5   8   8      113.82      106.01      9.74 o 
  -4   8   8      531.75      496.10     16.28 o 
  -3   8   8       30.34       30.05      6.27 o 
  -2   8   8      162.85      154.05      9.36 o 
  -1   8   8      354.86      343.65     12.97 o 
   0   8   8       57.75       58.62      5.22 o 
   1   8   8      354.70      345.42     10.55 o 
   2   8   8      163.15      165.07     18.28 o 
   3   8   8       30.48       31.43      5.46 o 
   4   8   8      531.64      478.76     16.39 o 
   5   8   8      113.82      100.48      9.03 o 
   6   8   8      155.03      148.85     11.33 o 
   7   8   8       77.81      103.49     10.93 o 
   8   8   8       59.48       48.57     18.92 o 
   9   8   8       43.13       54.11     18.92 o 
  10   8   8       45.06       28.72     22.47 o 
  11   8   8        7.67       18.92     11.71 o 
 -10   9   8       26.79       27.44     11.81 o 
  -9   9   8       10.53        1.38     13.01 o 
  -8   9   8      101.68      103.29     10.75 o 
  -7   9   8       29.24       25.87      7.65 o 
  -6   9   8       26.70       50.92      8.58 o 
  -5   9   8       42.44       37.25      9.89 o 
  -4   9   8      193.33      193.89     11.14 o 
  -3   9   8       14.12       19.47      6.27 o 
  -2   9   8      122.39      113.08     19.96 o 
  -1   9   8      275.86      295.53     12.14 o 
   0   9   8      157.37      136.75      7.62 o 
   1   9   8      275.09      270.15     18.84 o 
   2   9   8      122.74      115.00      8.58 o 
   3   9   8       14.34        7.89      7.06 o 
   4   9   8      193.44      199.07     13.47 o 
   5   9   8       42.58       52.54      8.19 o 
   6   9   8       26.84       40.70      8.19 o 
   7   9   8       29.32       18.80      7.47 o 
   8   9   8      101.78      109.12     14.14 o 
   9   9   8       10.52       29.66     10.78 o 
  10   9   8       26.86       32.44     11.35 o 
 -10  10   8       10.24       10.14     11.35 o 
  -9  10   8       16.19       19.26     11.35 o 
  -8  10   8       19.31        8.41      7.11 o 
  -7  10   8       90.02       76.63     11.49 o 
  -6  10   8      153.58      133.79     11.14 o 
  -5  10   8        7.74        6.33      6.55 o 
  -4  10   8       30.27       23.66      7.65 o 
  -3  10   8       52.09       66.79      8.58 o 
  -2  10   8      142.20      104.62      9.03 o 
  -1  10   8        9.50        2.37      5.46 o 
   0  10   8       37.68       42.81      5.22 o 
   1  10   8        9.51        5.44      4.87 o 
   2  10   8      142.17      144.43     10.07 o 
   3  10   8       51.97       51.41     10.45 o 
   4  10   8       30.26       27.60      6.83 o 
   5  10   8        7.72        7.89      6.83 o 
   6  10   8      153.64      141.78     11.33 o 
   7  10   8       89.85       90.82     13.07 o 
   8  10   8       19.23       15.38      9.62 o 
   9  10   8       16.21       14.39      9.62 o 
  10  10   8       10.25        1.18     10.04 o 
  -9  11   8        1.93       -2.37      9.62 o 
  -8  11   8       19.16       27.38      8.19 o 
  -7  11   8        5.32        4.35      6.55 o 
  -6  11   8       21.40       37.37      8.19 o 
  -5  11   8      390.73      371.11     19.18 o 
  -4  11   8       71.83      110.18     13.15 o 
  -3  11   8       44.16       50.57      8.71 o 
  -2  11   8      260.98      256.91     12.70 o 
  -1  11   8      123.63      105.49      9.36 o 
   0  11   8       35.16       25.68      5.82 o 
   1  11   8      123.66      112.83      9.56 o 
   2  11   8      260.74      278.70     12.70 o 
   3  11   8       44.16       40.85      7.21 o 
   4  11   8       71.96      109.43     12.97 o 
   5  11   8      390.59      400.01     20.57 o 
   6  11   8       21.27       16.70      7.21 o 
   7  11   8        5.31       -3.94      7.87 o 
   8  11   8       19.22       18.56     10.78 o 
   9  11   8        1.92        0.59      9.62 o 
  -9  12   8       10.63        9.01     11.05 o 
  -8  12   8        4.82       -3.20      7.21 o 
  -7  12   8        2.74       -3.28      6.55 o 
  -6  12   8      100.64      116.81     25.44 o 
  -5  12   8      297.36      284.41     17.41 o 
  -4  12   8       31.16       24.63      7.97 o 
  -3  12   8      181.02      190.06     15.98 o 
  -2  12   8       90.19      121.89     10.41 o 
  -1  12   8       77.11       67.89      8.58 o 
   0  12   8      123.99      126.48     14.19 o 
   1  12   8       77.38       92.47     10.64 o 
   2  12   8       90.17      115.52      9.56 o 
   3  12   8      180.95      196.09     12.33 o 
   4  12   8       31.15       33.12      8.19 o 
   5  12   8      297.35      301.20     14.90 o 
   6  12   8      100.74      115.25     14.14 o 
   7  12   8        2.71       -1.42     13.01 o 
   8  12   8        4.83       -3.66      9.09 o 
   9  12   8       10.63       -4.81      9.62 o 
  -8  13   8        7.31        9.68     10.64 o 
  -7  13   8        4.76        7.40      7.11 o 
  -6  13   8      160.88      180.64     13.92 o 
  -5  13   8      138.67      157.92     20.76 o 
  -4  13   8       47.09       60.89      9.03 o 
  -3  13   8      128.66      118.85     13.07 o 
  -2  13   8       92.87       82.04     11.71 o 
  -1  13   8        9.29       13.01      8.36 o 
   0  13   8       53.54       50.61      9.62 o 
   1  13   8        9.30        5.41      5.82 o 
   2  13   8       92.94      106.81      9.56 o 
   3  13   8      128.78      120.05     10.93 o 
   4  13   8       46.89       41.99      8.19 o 
   5  13   8      138.73      133.75     23.66 o 
   6  13   8      160.81      164.29     15.82 o 
   7  13   8        4.72       -2.37      8.36 o 
   8  13   8        7.32        2.91     10.78 o 
  -7  14   8       16.68       44.02     16.56 o 
  -6  14   8       67.53       51.06     11.35 o 
  -5  14   8      108.66      119.06     14.14 o 
  -4  14   8       99.40      113.01     13.07 o 
  -3  14   8      238.73      200.68     29.57 o 
  -2  14   8       11.95        7.31      9.09 o 
  -1  14   8        7.66        0.00      8.36 o 
   0  14   8        2.45        4.73      8.36 o 
   1  14   8        7.57       14.19      8.36 o 
   2  14   8       11.88       22.63      6.15 o 
   3  14   8      238.78      235.64     24.84 o 
   4  14   8       99.38       86.46      9.96 o 
   5  14   8      108.67      105.09     14.14 o 
   6  14   8       67.52       78.21     13.07 o 
   7  14   8       16.62       27.20     11.71 o 
  -7  15   8       32.25       59.55     13.07 o 
  -6  15   8       10.67       10.25      9.62 o 
  -5  15   8       17.20       18.92     14.19 o 
  -4  15   8       10.91       14.62      9.09 o 
  -3  15   8       26.85       30.50     17.74 o 
  -2  15   8      157.41      137.85     16.56 o 
  -1  15   8        5.23        1.18      8.36 o 
   0  15   8       20.48       15.05      9.09 o 
   1  15   8        5.23        4.73      8.36 o 
   2  15   8      157.55      139.77     11.33 o 
   3  15   8       26.91       35.32      7.34 o 
   4  15   8       10.90       19.92      7.97 o 
   5  15   8       17.19       15.85      7.97 o 
   6  15   8       10.64        5.68      8.58 o 
   7  15   8       32.24       55.12     11.32 o 
  -5  16   8       17.03       24.57     11.83 o 
  -4  16   8       25.96       34.21     10.78 o 
  -3  16   8       31.90       47.31     12.46 o 
  -2  16   8       33.23       33.12     10.78 o 
  -1  16   8       11.62       15.38     10.04 o 
   0  16   8       22.40       46.50     11.71 o 
   1  16   8       11.62       17.74     10.04 o 
   2  16   8       33.15       28.39     10.04 o 
   3  16   8       31.92       46.27     11.71 o 
   4  16   8       25.93       40.93      9.96 o 
   5  16   8       17.04       16.80      8.58 o 
  -4  17   8       61.00       52.63     11.81 o 
  -3  17   8        5.11       14.01     13.01 o 
  -2  17   8       10.49       24.02     10.78 o 
  -1  17   8        5.46        0.99     15.38 o 
   0  17   8        4.85        0.22      9.09 o 
   1  17   8        5.49        3.66      9.09 o 
   2  17   8       10.47       16.56     10.04 o 
   3  17   8        5.08       21.29     10.04 o 
   4  17   8       60.97       48.17     10.41 o 
  -2  18   8       78.32       89.28     16.56 o 
  -1  18   8        2.98       -2.37     21.29 o 
   0  18   8        1.00        5.91     15.38 o 
   1  18   8        2.97        3.55     10.04 o 
   2  18   8       78.38       70.97     18.92 o 
   1   0   9      828.91      838.22     17.00 o 
   2   0   9      789.61      826.36     28.00 o 
   3   0   9      181.01      188.81      6.47 o 
   4   0   9       16.63       15.14      4.87 o 
   5   0   9      208.19      233.36     10.02 o 
   6   0   9      170.80      158.53     13.38 o 
   7   0   9        2.17       10.64      8.36 o 
   8   0   9     1346.26     1357.12     43.39 o 
   9   0   9       63.26       34.30     11.71 o 
  10   0   9       15.00       13.01     10.04 o 
  11   0   9       44.71       38.88     20.11 o 
  12   0   9        1.07       -2.73     10.78 o 
 -12   1   9        2.02       -0.73     10.78 o 
 -11   1   9       20.33       22.47     11.71 o 
 -10   1   9       24.19       34.30     11.71 o 
  -9   1   9       54.81       49.89     12.46 o 
  -8   1   9       88.05       95.47     14.14 o 
  -7   1   9       74.12       76.36     11.71 o 
  -6   1   9        2.64        3.31      4.87 o 
  -5   1   9       15.82       22.10      5.12 o 
  -4   1   9       47.04       56.58      6.27 o 
  -3   1   9      328.23      373.16      9.79 o 
  -2   1   9      325.25      389.69     10.08 o 
  -1   1   9      898.74     1006.38     18.43 o 
   0   1   9     1655.62     1618.13     27.96 o 
   1   1   9      898.19      935.81     18.19 o 
   2   1   9      325.17      342.51     13.66 o 
   3   1   9      328.10      365.36     15.86 o 
   4   1   9       46.89       56.77      7.25 o 
   5   1   9       15.75       22.00      4.87 o 
   6   1   9        2.67        2.37      6.69 o 
   7   1   9       73.98       60.19     10.78 o 
   8   1   9       88.28       91.21     13.38 o 
   9   1   9       54.86       54.11     11.71 o 
  10   1   9       24.19       18.92     10.04 o 
  11   1   9       20.32       14.01     10.78 o 
  12   1   9        2.04        2.37     14.19 o 
 -11   2   9        1.25       -4.73     10.04 o 
 -10   2   9       54.07       60.06     12.46 o 
  -9   2   9       13.48       25.11     10.78 o 
  -8   2   9       76.84       56.56     12.46 o 
  -7   2   9      237.11      264.94     23.66 o 
  -6   2   9        4.57        8.71      5.12 o 
  -5   2   9      412.03      401.79     14.25 o 
  -4   2   9       37.55       39.71      5.80 o 
  -3   2   9      147.26      172.37      7.09 o 
  -2   2   9       39.97       35.52      5.13 o 
  -1   2   9     1189.38     1157.82     21.42 o 
   0   2   9       64.70       68.93      5.22 o 
   1   2   9     1189.28     1153.71     21.85 o 
   2   2   9       39.91       35.07      3.58 o 
   3   2   9      147.70      175.02     13.95 o 
   4   2   9       37.45       38.86      5.41 o 
   5   2   9      411.60      384.76     33.12 o 
   6   2   9        4.53        6.31     17.74 o 
   7   2   9      236.96      234.33     23.66 o 
   8   2   9       77.02       94.65     13.38 o 
   9   2   9       13.50       34.30     11.71 o 
  10   2   9       54.14       48.57     12.46 o 
  11   2   9        1.24        2.18     10.78 o 
 -11   3   9        6.06       -4.81      9.62 o 
 -10   3   9        0.00       -7.10     14.19 o 
  -9   3   9      360.91      324.76     20.86 o 
  -8   3   9      120.09      120.28     23.66 o 
  -7   3   9       12.13       16.90      6.88 o 
  -6   3   9       99.90      129.24     14.14 o 
  -5   3   9      320.95      327.64     13.15 o 
  -4   3   9        4.62        4.17      3.23 o 
  -3   3   9      592.30      556.84     14.00 o 
  -2   3   9      644.59      656.35     14.61 o 
  -1   3   9      464.06      415.19     10.55 o 
   0   3   9     1330.28     1300.07     23.57 o 
   1   3   9      464.54      385.66     10.08 o 
   2   3   9      644.18      654.45     19.70 o 
   3   3   9      591.87      554.77     16.44 o 
   4   3   9        4.64        7.43      5.68 o 
   5   3   9      320.91      364.77     17.50 o 
   6   3   9       99.95       72.63     10.04 o 
   7   3   9       12.20        5.91      8.36 o 
   8   3   9      120.11      102.06     29.57 o 
   9   3   9      360.71      331.53     37.85 o 
  10   3   9        0.00       -4.18      8.36 o 
  11   3   9        6.04       -5.91     11.83 o 
 -11   4   9       11.60       16.56     11.71 o 
 -10   4   9       43.98       78.01     14.14 o 
  -9   4   9      190.22      195.92     18.17 o 
  -8   4   9       26.76       32.29     13.01 o 
  -7   4   9       29.80       20.21     21.29 o 
  -6   4   9      266.71      261.27     15.82 o 
  -5   4   9       26.72       32.88      7.31 o 
  -4   4   9      185.19      206.59      9.61 o 
  -3   4   9      134.41      148.42      7.97 o 
  -2   4   9      342.10      317.02     11.14 o 
  -1   4   9      428.78      402.58     21.08 o 
   0   4   9     2149.95     2137.68     35.39 o 
   1   4   9      428.80      392.38     11.52 o 
   2   4   9      342.37      369.77     12.14 o 
   3   4   9      134.23      140.84      7.97 o 
   4   4   9      185.58      226.06     13.38 o 
   5   4   9       26.79       37.85      8.36 o 
   6   4   9      266.11      258.63     33.12 o 
   7   4   9       29.81       22.47     10.04 o 
   8   4   9       26.81       32.03     14.19 o 
   9   4   9      190.20      176.70     28.39 o 
  10   4   9       44.06       42.72     29.57 o 
  11   4   9       11.62        4.73     14.19 o 
 -11   5   9        7.47        8.11     17.74 o 
 -10   5   9       87.87       87.73     14.78 o 
  -9   5   9        8.89        7.10     16.56 o 
  -8   5   9      246.73      251.28     17.03 o 
  -7   5   9       40.82       36.11     11.83 o 
  -6   5   9      262.05      258.11     15.82 o 
  -5   5   9        4.53        8.61      5.12 o 
  -4   5   9       11.89       14.75      5.12 o 
  -3   5   9      172.95      129.00     10.33 o 
  -2   5   9      239.18      258.96     10.41 o 
  -1   5   9      932.14      917.31     24.41 o 
   0   5   9        0.33       -0.68      3.44 o 
   1   5   9      932.35      895.65     24.92 o 
   2   5   9      239.50      237.12      8.72 o 
   3   5   9      172.64      176.57     23.06 o 
   4   5   9       11.83       21.29      5.82 o 
   5   5   9        4.57        9.80      5.82 o 
   6   5   9      261.57      244.22     22.73 o 
   7   5   9       40.90       50.30     14.64 o 
   8   5   9      246.92      192.08     16.73 o 
   9   5   9        8.87       24.20     10.78 o 
  10   5   9       87.90       47.31     16.56 o 
  11   5   9        7.44       21.29     16.56 o 
 -11   6   9        3.17       40.66     13.07 o 
 -10   6   9       15.29       30.75     18.92 o 
  -9   6   9      198.45      209.87     24.84 o 
  -8   6   9        2.83       -2.37      7.87 o 
  -7   6   9       12.02       11.61      9.09 o 
  -6   6   9      431.52      419.16     15.93 o 
  -5   6   9      352.15      383.18     18.41 o 
  -4   6   9      141.82      132.99     16.85 o 
  -3   6   9      244.02      221.03     18.64 o 
  -2   6   9       65.75       66.22      6.27 o 
  -1   6   9      223.64      232.69     11.61 o 
   0   6   9      187.18      160.46      6.95 o 
   1   6   9      223.39      257.37      8.81 o 
   2   6   9       66.14       80.08      5.73 o 
   3   6   9      244.10      244.58     11.33 o 
   4   6   9      141.76      138.26      9.96 o 
   5   6   9      352.93      337.25     14.52 o 
   6   6   9      431.41      409.66     16.81 o 
   7   6   9       12.03        8.07      7.21 o 
   8   6   9        2.73        0.00      6.83 o 
   9   6   9      198.53      281.50     26.02 o 
  10   6   9       15.20        4.73     14.19 o 
  11   6   9        3.18       11.83     14.19 o 
 -11   7   9        4.05       -7.10     16.56 o 
 -10   7   9       23.16       44.95     21.29 o 
  -9   7   9       37.51       33.12     10.78 o 
  -8   7   9       14.34        6.67      9.09 o 
  -7   7   9       96.96      103.12     13.07 o 
  -6   7   9      320.35      328.26     16.30 o 
  -5   7   9       99.55      106.06      9.36 o 
  -4   7   9      138.76      158.37      9.74 o 
  -3   7   9       61.89       72.22      7.65 o 
  -2   7   9      135.94      134.92      9.03 o 
  -1   7   9       16.21       19.71      5.46 o 
   0   7   9        3.03        2.23      3.23 o 
   1   7   9       16.24       30.31      4.73 o 
   2   7   9      136.08      134.09      8.58 o 
   3   7   9       61.87       70.47      7.21 o 
   4   7   9      138.73      139.02     10.72 o 
   5   7   9       99.26      107.78     10.91 o 
   6   7   9      320.41      315.93     15.02 o 
   7   7   9       97.14      101.43     12.20 o 
   8   7   9       14.37        6.42     10.75 o 
   9   7   9       37.52       32.10     15.38 o 
  10   7   9       23.20       23.66     14.19 o 
  11   7   9        4.04       -2.37     14.19 o 
 -10   8   9       26.05       25.35     11.35 o 
  -9   8   9       78.99      126.53     21.29 o 
  -8   8   9        4.46       -4.18      8.36 o 
  -7   8   9      157.59      133.12     15.46 o 
  -6   8   9      641.77      656.88     20.74 o 
  -5   8   9       85.86      102.29     19.65 o 
  -4   8   9      103.33      124.10      9.36 o 
  -3   8   9       56.39       54.80      7.16 o 
  -2   8   9       45.19       49.95      6.27 o 
  -1   8   9       15.93       27.78     10.18 o 
   0   8   9       77.84       75.74      6.15 o 
   1   8   9       16.12       18.18      4.96 o 
   2   8   9       45.03       58.76      6.83 o 
   3   8   9       56.42       64.58      7.65 o 
   4   8   9      103.21      101.58      9.03 o 
   5   8   9       85.78      102.52     10.41 o 
   6   8   9      641.82      628.28     22.08 o 
   7   8   9      157.55      129.01     11.78 o 
   8   8   9        4.44        7.98      7.65 o 
   9   8   9       78.80      111.48     15.82 o 
  10   8   9       26.13       13.47     10.78 o 
 -10   9   9        5.49       10.81     11.35 o 
  -9   9   9       39.72       35.48     11.35 o 
  -8   9   9       38.90       10.37     16.56 o 
  -7   9   9        1.66        4.80      6.68 o 
  -6   9   9      278.68      296.82     14.90 o 
  -5   9   9      198.20      190.49     12.53 o 
  -4   9   9      114.52       98.84      9.36 o 
  -3   9   9       21.49       19.65      6.27 o 
  -2   9   9      110.40      107.54      9.03 o 
  -1   9   9      374.05      390.21     14.07 o 
   0   9   9       83.05      103.85      6.95 o 
   1   9   9      374.27      369.67     13.52 o 
   2   9   9      110.03      123.09      9.36 o 
   3   9   9       21.50       12.37      6.27 o 
   4   9   9      114.53      117.83     10.49 o 
   5   9   9      197.73      153.74     14.50 o 
   6   9   9      278.40      298.79     14.90 o 
   7   9   9        1.65        3.62      8.66 o 
   8   9   9       38.89       33.12     10.78 o 
   9   9   9       39.82       40.21     11.71 o 
  10   9   9        5.50       11.10     10.78 o 
  -9  10   9        6.07        4.19     10.78 o 
  -8  10   9        6.94        2.56      9.62 o 
  -7  10   9       40.06       40.52      9.97 o 
  -6  10   9       84.38      100.27     10.75 o 
  -5  10   9       77.30       77.68      9.36 o 
  -4  10   9       32.72       28.39      7.65 o 
  -3  10   9      149.20      157.01     19.17 o 
  -2  10   9       18.94       15.10      9.26 o 
  -1  10   9      297.84      284.42     13.15 o 
   0  10   9      777.73      787.79     21.77 o 
   1  10   9      297.72      265.99     12.14 o 
   2  10   9       18.98       22.38      6.27 o 
   3  10   9      149.24      121.66     12.03 o 
   4  10   9       32.91       38.77      7.65 o 
   5  10   9       77.69       75.22      9.96 o 
   6  10   9       84.30      105.23     13.09 o 
   7  10   9       40.00       31.48     10.78 o 
   8  10   9        6.95       11.83     10.04 o 
   9  10   9        6.10        6.51     10.64 o 
  -9  11   9       16.28        8.92     17.74 o 
  -8  11   9       31.89       41.78      8.87 o 
  -7  11   9        9.64        5.27      7.93 o 
  -6  11   9        7.07       11.09      7.65 o 
  -5  11   9      121.09      130.31     11.65 o 
  -4  11   9        6.74        9.31      7.65 o 
  -3  11   9       78.98       71.50      9.03 o 
  -2  11   9       16.92        7.28      6.27 o 
  -1  11   9       12.27       11.83      6.83 o 
   0  11   9      353.16      337.46     17.50 o 
   1  11   9       12.21       10.98      5.82 o 
   2  11   9       16.95       17.83      6.27 o 
   3  11   9       78.95       76.50      9.03 o 
   4  11   9        6.69        3.94      6.83 o 
   5  11   9      121.05      128.63     12.48 o 
   6  11   9        7.10       12.71      7.65 o 
   7  11   9        9.68        3.01      9.09 o 
   8  11   9       31.87       33.12     11.71 o 
   9  11   9       16.33       26.02     11.35 o 
  -8  12   9        4.50        8.95      7.97 o 
  -7  12   9       17.16       22.06      7.97 o 
  -6  12   9       12.23       15.31      7.47 o 
  -5  12   9      111.22      126.17     27.51 o 
  -4  12   9        9.61       10.14      8.76 o 
  -3  12   9      191.27      190.47     13.15 o 
  -2  12   9       30.09       32.38      7.65 o 
  -1  12   9       46.26       56.23      8.58 o 
   0  12   9       89.97       80.61     10.78 o 
   1  12   9       46.10       40.08      9.46 o 
   2  12   9       30.14       22.08      6.83 o 
   3  12   9      191.50      209.25     12.29 o 
   4  12   9        9.59       11.04      6.83 o 
   5  12   9      111.07      114.31     19.69 o 
   6  12   9       12.26        8.17      9.09 o 
   7  12   9       17.17       31.93     11.71 o 
   8  12   9        4.54       10.01     10.78 o 
  -8  13   9        2.37        7.33      9.42 o 
  -7  13   9       13.28       15.19      7.97 o 
  -6  13   9        3.16        0.42      7.21 o 
  -5  13   9       43.97       40.21      8.32 o 
  -4  13   9        9.58        3.34      7.21 o 
  -3  13   9      105.43       83.13     10.12 o 
  -2  13   9       19.42       19.54      7.97 o 
  -1  13   9       16.96       30.97      9.09 o 
   0  13   9        3.59       -1.58      7.39 o 
   1  13   9       17.00       13.01      8.36 o 
   2  13   9       19.46       14.19      6.83 o 
   3  13   9      105.65      112.59     10.41 o 
   4  13   9        9.58        8.87     10.73 o 
   5  13   9       44.00       59.99      9.96 o 
   6  13   9        3.13       -1.51     16.56 o 
   7  13   9       13.34       16.01     10.78 o 
   8  13   9        2.40       -4.54      9.09 o 
  -7  14   9       23.77       15.38      9.62 o 
  -6  14   9       18.99       -3.94      7.87 o 
  -5  14   9       17.63       20.70     10.64 o 
  -4  14   9        6.95       17.74     10.04 o 
  -3  14   9       79.95       80.68     15.38 o 
  -2  14   9       57.28       53.07     10.78 o 
  -1  14   9        0.53        5.81      9.09 o 
   0  14   9       58.44       30.54      9.09 o 
   1  14   9        0.55        3.55      8.36 o 
   2  14   9       57.27       50.71     10.78 o 
   3  14   9       79.87       91.80     15.50 o 
   4  14   9        6.93        7.51      9.02 o 
   5  14   9       17.62       15.38     10.04 o 
   6  14   9       18.94       33.79     11.83 o 
   7  14   9       23.77       32.44     11.35 o 
  -6  15   9       34.86       49.76     13.01 o 
  -5  15   9       44.05       52.36     13.01 o 
  -4  15   9       45.18       40.10     10.78 o 
  -3  15   9        8.82       14.78      9.62 o 
  -2  15   9        4.91        3.87      9.46 o 
  -1  15   9        0.89        5.59      9.09 o 
   0  15   9        5.73        5.81     11.83 o 
   1  15   9        0.87       -3.69      7.39 o 
   2  15   9        4.86       18.92     10.04 o 
   3  15   9        8.82       10.79      8.05 o 
   4  15   9       45.13       32.75     10.78 o 
   5  15   9       44.03       55.31     17.74 o 
   6  15   9       34.83       44.25     11.71 o 
  -5  16   9       33.26       15.65     14.19 o 
  -4  16   9       48.54       30.75     10.78 o 
  -3  16   9       12.09       15.47     10.78 o 
  -2  16   9       20.16       14.19     11.83 o 
  -1  16   9        9.77       10.64     17.74 o 
   0  16   9        0.26       -1.18      8.36 o 
   1  16   9        9.68       15.38     10.04 o 
   2  16   9       20.21       23.66     15.38 o 
   3  16   9       12.10       14.62      9.09 o 
   4  16   9       48.52       50.22      9.96 o 
   5  16   9       33.31       37.20      9.36 o 
  -3  17   9        8.86       -3.55     10.64 o 
  -2  17   9       35.14       55.77     30.75 o 
  -1  17   9        1.24       -4.54      9.09 o 
   0  17   9        2.13       -0.22     10.64 o 
   1  17   9        1.24        4.09      9.09 o 
   2  17   9       35.17       25.11     10.78 o 
   3  17   9        8.82       11.83     14.19 o 
   0   0  10     3663.04     3653.28     79.33 o 
   1   0  10        7.90       12.77      3.76 o 
   2   0  10      554.12      564.98     12.93 o 
   3   0  10      113.93      114.09      8.49 o 
   4   0  10      120.55      153.79      9.36 o 
   5   0  10       59.84       62.16      6.88 o 
   6   0  10       15.77       10.64      8.36 o 
   7   0  10        1.30        7.10      8.36 o 
   8   0  10       87.44      189.24     23.66 o 
   9   0  10       14.36       30.75     11.71 o 
  10   0  10       23.51       22.47     11.71 o 
  11   0  10        3.54       -5.32     10.64 o 
 -11   1  10        2.70       -6.51     13.01 o 
 -10   1  10        9.68       10.01     10.78 o 
  -9   1  10       36.85       56.54     12.46 o 
  -8   1  10      735.41      771.16     42.58 o 
  -7   1  10      144.67      200.86     18.92 o 
  -6   1  10      116.27      121.38     24.84 o 
  -5   1  10       19.26        9.56      5.12 o 
  -4   1  10      226.94      226.16     10.75 o 
  -3   1  10       53.20       45.79      4.50 o 
  -2   1  10      114.45      124.80      6.19 o 
  -1   1  10      725.26      751.07     15.80 o 
   0   1  10      465.77      435.76     11.41 o 
   1   1  10      725.58      675.84     20.49 o 
   2   1  10      114.34      112.38      5.95 o 
   3   1  10       53.33       43.70      5.82 o 
   4   1  10      226.81      227.76     10.99 o 
   5   1  10       19.36       15.38      6.69 o 
   6   1  10      116.00      130.73     12.46 o 
   7   1  10      144.49      121.38     14.14 o 
   8   1  10      735.23      707.30     40.21 o 
   9   1  10       36.97       27.71     21.29 o 
  10   1  10        9.67        1.18     10.04 o 
  11   1  10        2.69        0.39     11.83 o 
 -11   2  10        0.99       10.64     11.71 o 
 -10   2  10       17.99       17.29     21.29 o 
  -9   2  10        5.00        3.75     13.01 o 
  -8   2  10        8.17       15.47     14.19 o 
  -7   2  10       97.30      137.95     14.14 o 
  -6   2  10      232.57      259.25     12.14 o 
  -5   2  10       68.72       59.90      7.21 o 
  -4   2  10       66.43       56.98      7.86 o 
  -3   2  10       26.30       34.56      4.51 o 
  -2   2  10       58.64       56.60      7.17 o 
  -1   2  10      245.40      271.60      9.02 o 
   0   2  10        4.70       27.79      5.97 o 
   1   2  10      245.70      280.02     13.32 o 
   2   2  10       58.74       44.28      5.82 o 
   3   2  10       26.40       47.40      6.27 o 
   4   2  10       66.45       75.87      6.55 o 
   5   2  10       68.75       70.37     16.56 o 
   6   2  10      232.65      240.42     18.92 o 
   7   2  10       97.17      104.41     16.56 o 
   8   2  10        8.25       17.74     10.04 o 
   9   2  10        4.99        1.18     10.04 o 
  10   2  10       18.05       23.66     11.71 o 
  11   2  10        1.00        3.55     17.74 o 
 -11   3  10        1.75        8.28     11.71 o 
 -10   3  10       13.78       10.74     10.78 o 
  -9   3  10      104.56      139.20     16.73 o 
  -8   3  10       24.29       14.19     10.04 o 
  -7   3  10      194.67      178.62     12.53 o 
  -6   3  10      149.65      132.87     10.41 o 
  -5   3  10       26.11       23.84      6.65 o 
  -4   3  10      153.26      139.99     14.34 o 
  -3   3  10        4.29       -1.00      4.38 o 
  -2   3  10      666.99      694.51     22.88 o 
  -1   3  10      579.50      483.02     12.61 o 
   0   3  10      384.21      338.68      9.60 o 
   1   3  10      578.23      524.45     12.50 o 
   2   3  10      666.47      707.53     18.18 o 
   3   3  10        4.33        3.87      4.43 o 
   4   3  10      153.15      163.57     12.46 o 
   5   3  10       25.98       50.21      9.09 o 
   6   3  10      149.50      122.76     14.19 o 
   7   3  10      194.91      180.84     17.74 o 
   8   3  10       24.29       16.56     10.04 o 
   9   3  10      104.64      123.42     15.05 o 
  10   3  10       13.78        4.73     10.04 o 
  11   3  10        1.77       -1.82     10.78 o 
 -11   4  10       13.59       27.44     22.47 o 
 -10   4  10        0.81       14.35     12.46 o 
  -9   4  10        0.94        8.92     22.47 o 
  -8   4  10       44.82       43.76     11.71 o 
  -7   4  10      170.89      124.65     14.67 o 
  -6   4  10       75.42       69.11      8.58 o 
  -5   4  10      193.86      181.93     14.14 o 
  -4   4  10       45.17       47.83      8.48 o 
  -3   4  10       17.46        6.02      4.43 o 
  -2   4  10      369.89      370.17     11.00 o 
  -1   4  10      396.20      377.24     11.00 o 
   0   4  10      115.59      124.53      6.42 o 
   1   4  10      395.95      422.05     11.27 o 
   2   4  10      369.91      390.14     13.15 o 
   3   4  10       17.55       28.12      7.39 o 
   4   4  10       45.32       57.53      9.09 o 
   5   4  10      194.08      186.44     14.14 o 
   6   4  10       75.36       66.38     15.38 o 
   7   4  10      170.95      164.27     33.12 o 
   8   4  10       44.85       51.25     11.71 o 
   9   4  10        0.96        9.46     10.04 o 
  10   4  10        0.83       -3.55     10.04 o 
  11   4  10       13.57        0.00     14.19 o 
 -11   5  10        8.85       13.18     11.35 o 
 -10   5  10        0.96       24.92     12.46 o 
  -9   5  10        5.83       14.74     10.78 o 
  -8   5  10      105.36       91.73     13.07 o 
  -7   5  10        8.10        8.99      8.28 o 
  -6   5  10        9.47       10.64      8.36 o 
  -5   5  10      158.93      174.49     10.75 o 
  -4   5  10      174.71      199.80     10.85 o 
  -3   5  10       22.79       19.33      5.12 o 
  -2   5  10       47.61       55.45      6.55 o 
  -1   5  10      410.39      408.00     13.52 o 
   0   5  10        6.01       14.36      4.10 o 
   1   5  10      411.23      402.94     14.13 o 
   2   5  10       47.58       50.36      6.27 o 
   3   5  10       22.89       26.28      7.39 o 
   4   5  10      174.96      203.85     23.66 o 
   5   5  10      159.16      136.11     13.38 o 
   6   5  10        9.46       17.20      9.09 o 
   7   5  10        8.05        1.18      8.36 o 
   8   5  10      105.48      117.31     15.38 o 
   9   5  10        5.88        8.28     10.04 o 
  10   5  10        0.96       -2.37     14.19 o 
  11   5  10        8.83       11.83     14.19 o 
 -11   6  10       51.65       45.64     14.14 o 
 -10   6  10        3.31        2.76      9.62 o 
  -9   6  10      145.88      172.68     26.02 o 
  -8   6  10       52.70       57.19     13.01 o 
  -7   6  10      145.01       98.37     13.07 o 
  -6   6  10       91.36       97.62     12.46 o 
  -5   6  10      312.91      314.16     13.82 o 
  -4   6  10       32.97       21.18      5.59 o 
  -3   6  10      185.11      146.94      9.36 o 
  -2   6  10       38.50       32.04      6.27 o 
  -1   6  10       65.11       63.60      6.55 o 
   0   6  10      104.65       95.07      7.65 o 
   1   6  10       65.18       80.84      7.05 o 
   2   6  10       38.65       31.24      5.82 o 
   3   6  10      185.47      137.63      9.56 o 
   4   6  10       32.83       40.59      6.83 o 
   5   6  10      312.78      297.23     19.88 o 
   6   6  10       91.24       70.51      9.56 o 
   7   6  10      144.97      119.67     11.33 o 
   8   6  10       52.60       57.10     12.46 o 
   9   6  10      145.78      159.37     17.50 o 
  10   6  10        3.31       18.92     14.19 o 
  11   6  10       51.59       68.60     21.29 o 
 -10   7  10       20.90       40.21     21.29 o 
  -9   7  10        3.89       12.37     13.01 o 
  -8   7  10        2.55        3.23     14.19 o 
  -7   7  10      148.23      154.26     14.78 o 
  -6   7  10        5.72        9.97      6.55 o 
  -5   7  10       60.34       67.84      8.32 o 
  -4   7  10      227.62      236.55     12.53 o 
  -3   7  10       20.23       21.29      5.41 o 
  -2   7  10       24.21       30.75      6.27 o 
  -1   7  10      112.25      140.42      9.03 o 
   0   7  10       87.30       79.51      6.15 o 
   1   7  10      112.35      120.05      7.34 o 
   2   7  10       24.16       18.77      8.40 o 
   3   7  10       20.08       29.96      6.83 o 
   4   7  10      227.47      219.12     12.70 o 
   5   7  10       60.21       61.78      8.58 o 
   6   7  10        5.70       -3.13      6.27 o 
   7   7  10      148.57      178.23     14.07 o 
   8   7  10        2.57        9.60      7.21 o 
   9   7  10        3.89       14.19     14.19 o 
  10   7  10       20.86       16.56     14.19 o 
 -10   8  10        8.01        7.10     18.92 o 
  -9   8  10       60.24       70.82     13.07 o 
  -8   8  10        2.47       -1.72      9.09 o 
  -7   8  10        2.17       14.39      9.62 o 
  -6   8  10      140.18      147.22     15.48 o 
  -5   8  10       71.57       66.48      9.03 o 
  -4   8  10      165.10      149.27     10.75 o 
  -3   8  10      158.36      127.01     11.32 o 
  -2   8  10       50.13       46.56      6.88 o 
  -1   8  10       90.79       85.26      7.65 o 
   0   8  10        2.34       -1.66      4.87 o 
   1   8  10       91.05       99.11      8.19 o 
   2   8  10       50.11       55.12      7.21 o 
   3   8  10      158.46      149.04     10.41 o 
   4   8  10      165.07      159.04     12.40 o 
   5   8  10       71.58       69.84      9.56 o 
   6   8  10      140.27      126.96     11.78 o 
   7   8  10        2.16        0.00      6.83 o 
   8   8  10        2.50        3.40     10.35 o 
   9   8  10       60.26       88.06     21.29 o 
  10   8  10        8.03        4.73     14.19 o 
 -10   9  10       60.77       78.06     20.11 o 
  -9   9  10       39.53       23.66     11.35 o 
  -8   9  10        1.52        3.66      9.09 o 
  -7   9  10       22.30       34.03     10.78 o 
  -6   9  10      241.99      228.10     16.41 o 
  -5   9  10        5.11        9.59      6.55 o 
  -4   9  10      161.17      147.77     11.78 o 
  -3   9  10      133.92      140.90     10.41 o 
  -2   9  10      164.98      176.81     16.58 o 
  -1   9  10       13.24       17.47      6.27 o 
   0   9  10       21.52        9.63      5.82 o 
   1   9  10       13.09        7.33      4.87 o 
   2   9  10      164.74      169.21     10.93 o 
   3   9  10      133.93      160.41     14.39 o 
   4   9  10      160.74      164.84     11.89 o 
   5   9  10        5.11       11.69      8.40 o 
   6   9  10      241.69      242.42     14.07 o 
   7   9  10       22.34       12.66      7.21 o 
   8   9  10        1.52       -2.80      9.09 o 
   9   9  10       39.59       25.71     31.93 o 
  10   9  10       60.77      112.32     22.47 o 
  -9  10  10       10.00       12.84     17.74 o 
  -8  10  10        0.13        0.65      9.09 o 
  -7  10  10       54.08       56.98      9.36 o 
  -6  10  10       36.80       28.28      7.97 o 
  -5  10  10        7.53        7.67      6.55 o 
  -4  10  10       18.74       14.87      6.88 o 
  -3  10  10      111.52       86.74      9.03 o 
  -2  10  10      170.99      180.42     14.90 o 
  -1  10  10        2.73        8.96      5.82 o 
   0  10  10       68.39       53.96      9.09 o 
   1  10  10        2.71       -3.55     13.01 o 
   2  10  10      170.81      163.66     12.72 o 
   3  10  10      111.51      100.61      9.96 o 
   4  10  10       18.72       20.46      7.21 o 
   5  10  10        7.51       11.69      7.21 o 
   6  10  10       36.78       30.75      9.03 o 
   7  10  10       54.08       53.04      9.96 o 
   8  10  10        0.13       -1.94      9.09 o 
   9  10  10        9.95       10.64     11.71 o 
  -9  11  10        3.94       -3.28     10.78 o 
  -8  11  10        0.28       -4.81      9.62 o 
  -7  11  10       12.41       18.97      7.97 o 
  -6  11  10       67.11       72.26      9.74 o 
  -5  11  10       19.53       17.80      7.47 o 
  -4  11  10        2.41       -1.46      6.27 o 
  -3  11  10       82.89       81.30      9.36 o 
  -2  11  10      214.31      232.88     23.11 o 
  -1  11  10       34.93       33.50      7.21 o 
   0  11  10       29.73       34.41      9.09 o 
   1  11  10       35.06       28.09     21.29 o 
   2  11  10      214.16      224.53     12.78 o 
   3  11  10       82.80      101.11     11.01 o 
   4  11  10        2.40       -1.58      6.83 o 
   5  11  10       19.54       11.38      7.65 o 
   6  11  10       67.05       82.99     13.43 o 
   7  11  10       12.41       20.20     10.78 o 
   8  11  10        0.28       -0.20     22.47 o 
   9  11  10        3.93       10.64     11.71 o 
  -8  12  10        5.87       31.23     27.20 o 
  -7  12  10        1.49        1.18      7.65 o 
  -6  12  10       15.37       14.59      7.97 o 
  -5  12  10      158.46      122.94     11.44 o 
  -4  12  10      141.16      136.37     18.04 o 
  -3  12  10       91.90       96.57     10.41 o 
  -2  12  10       58.82       70.31      9.03 o 
  -1  12  10        3.41       -1.84      7.39 o 
   0  12  10       12.40       13.01     13.01 o 
   1  12  10        3.43       -3.35      6.69 o 
   2  12  10       58.75       54.91      8.58 o 
   3  12  10       92.04       89.73      9.96 o 
   4  12  10      141.25      158.42     18.92 o 
   5  12  10      158.64      137.40     25.14 o 
   6  12  10       15.41        4.88      7.65 o 
   7  12  10        1.51       -4.30      9.09 o 
   8  12  10        5.83        5.82     16.56 o 
  -7  13  10        9.71        5.55      7.97 o 
  -6  13  10        3.11        5.42      6.75 o 
  -5  13  10       11.37       14.14      7.11 o 
  -4  13  10        6.12       19.85      7.97 o 
  -3  13  10       41.21       44.11      9.84 o 
  -2  13  10        9.04       12.04      9.09 o 
  -1  13  10       33.72       20.90      9.62 o 
   0  13  10        9.59       -3.69      7.39 o 
   1  13  10       33.73       33.12     10.04 o 
   2  13  10        9.00       21.72      9.09 o 
   3  13  10       41.15       35.34     10.00 o 
   4  13  10        6.13       14.98      8.19 o 
   5  13  10       11.38       11.50      9.96 o 
   6  13  10        3.11       -4.54      9.09 o 
   7  13  10        9.76        7.10     11.83 o 
  -6  14  10       16.93       25.24      9.36 o 
  -5  14  10       33.40       32.31     10.23 o 
  -4  14  10        6.83       -0.37      8.45 o 
  -3  14  10       62.44       83.06     16.23 o 
  -2  14  10       45.61       33.30     10.78 o 
  -1  14  10       13.64       25.23      9.62 o 
   0  14  10        6.07        8.17      9.09 o 
   1  14  10       13.62        6.88      9.09 o 
   2  14  10       45.62       53.46     11.71 o 
   3  14  10       62.37       76.83     10.41 o 
   4  14  10        6.83       12.62      8.19 o 
   5  14  10       33.38       25.84     10.78 o 
   6  14  10       16.93       31.70     12.46 o 
  -5  15  10       31.07       35.15     11.35 o 
  -4  15  10       10.15       29.40     11.35 o 
  -3  15  10        2.51        1.08      9.09 o 
  -2  15  10       27.49       36.57     10.78 o 
  -1  15  10       10.33        7.10     11.83 o 
   0  15  10        2.95        2.80      9.09 o 
   1  15  10       10.33       -6.57     16.56 o 
   2  15  10       27.43       28.39     14.19 o 
   3  15  10        2.53        5.81      9.09 o 
   4  15  10       10.23        8.67      8.19 o 
   5  15  10       31.10       40.21     11.71 o 
  -4  16  10       16.80       12.62      9.62 o 
  -3  16  10       68.79       90.95     14.14 o 
  -2  16  10        3.70       -7.10     14.19 o 
  -1  16  10       23.59       15.88     13.01 o 
   0  16  10        1.32        1.51      9.09 o 
   1  16  10       23.63       41.40     11.71 o 
   2  16  10        3.70       10.64     15.38 o 
   3  16  10       68.87       72.23     13.38 o 
   4  16  10       16.84       18.92     16.56 o 
  -2  17  10        2.29       -1.18     10.04 o 
  -1  17  10       19.09       15.83     24.84 o 
   0  17  10        2.69       -1.18     10.04 o 
   1  17  10       19.07       16.92     10.78 o 
   2  17  10        2.29       -2.37     10.04 o 
   1   0  11      719.03      696.26     15.80 o 
   2   0  11       27.14       16.69      5.12 o 
   3   0  11       54.78       60.32      7.21 o 
   4   0  11       46.25       44.83      6.55 o 
   5   0  11      160.57      136.58     13.53 o 
   6   0  11       68.27       53.88     10.04 o 
   7   0  11       86.34       93.60     29.57 o 
   8   0  11       30.38       22.38     16.56 o 
   9   0  11        6.19        2.37     10.04 o 
  10   0  11        5.43       11.83     10.04 o 
  11   0  11        3.47       -5.39     10.78 o 
 -11   1  11        8.70       25.86     12.46 o 
 -10   1  11        6.64        2.91     10.78 o 
  -9   1  11        3.45        1.97     16.56 o 
  -8   1  11      373.07      386.15     22.53 o 
  -7   1  11       62.36       82.62     12.46 o 
  -6   1  11       45.00       55.56     10.78 o 
  -5   1  11       97.83       84.55      8.32 o 
  -4   1  11       54.53       63.39      7.21 o 
  -3   1  11      258.55      301.19     17.47 o 
  -2   1  11      143.35      153.82      7.34 o 
  -1   1  11       79.04      102.59      6.61 o 
   0   1  11       88.49       90.90     10.93 o 
   1   1  11       78.86      101.68      5.95 o 
   2   1  11      143.43      179.03      9.96 o 
   3   1  11      257.91      292.61     12.14 o 
   4   1  11       54.36       52.54      6.55 o 
   5   1  11       97.69      103.77     10.78 o 
   6   1  11       45.01       31.83      9.09 o 
   7   1  11       62.25       60.34     11.71 o 
   8   1  11      373.01      391.89     31.93 o 
   9   1  11        3.48        5.81     14.19 o 
  10   1  11        6.70       11.04     18.92 o 
  11   1  11        8.72       -2.37     10.78 o 
 -11   2  11        5.35        1.01     11.35 o 
 -10   2  11       24.30       33.59     12.46 o 
  -9   2  11       44.86       53.13     14.19 o 
  -8   2  11       25.58       42.58     11.71 o 
  -7   2  11      489.57      525.13     24.92 o 
  -6   2  11       79.36       76.17      8.58 o 
  -5   2  11       28.80       28.33      6.27 o 
  -4   2  11       58.46       56.09      8.76 o 
  -3   2  11      241.26      239.17     11.33 o 
  -2   2  11       76.20       74.83      7.26 o 
  -1   2  11      494.96      489.71     12.61 o 
   0   2  11      804.76      726.02     21.85 o 
   1   2  11      495.19      465.03     12.21 o 
   2   2  11       76.15       77.43      7.66 o 
   3   2  11      241.25      267.53     11.33 o 
   4   2  11       58.36       54.08      9.09 o 
   5   2  11       28.77       47.14     10.04 o 
   6   2  11       79.48       89.50     12.46 o 
   7   2  11      489.61      515.67     24.92 o 
   8   2  11       25.63       55.82     11.71 o 
   9   2  11       45.03       37.38     12.46 o 
  10   2  11       24.27       44.95     13.38 o 
  11   2  11        5.33       11.83     11.71 o 
 -11   3  11        0.15        7.10     14.19 o 
 -10   3  11       76.77       60.45     14.78 o 
  -9   3  11       81.14       47.47     12.46 o 
  -8   3  11       37.19       29.11     10.78 o 
  -7   3  11      260.50      251.56     19.18 o 
  -6   3  11       44.43       43.95      8.13 o 
  -5   3  11        0.12       -2.43      4.87 o 
  -4   3  11        7.62       13.18      7.57 o 
  -3   3  11      100.02      111.93      6.95 o 
  -2   3  11       35.48       35.61      6.15 o 
  -1   3  11       81.04      104.26      8.19 o 
   0   3  11      873.11      830.11     22.59 o 
   1   3  11       80.98       80.55      7.65 o 
   2   3  11       35.55       55.67      6.55 o 
   3   3  11      100.20       93.35      9.74 o 
   4   3  11        7.67       11.83      6.69 o 
   5   3  11        0.12        1.58      7.39 o 
   6   3  11       44.37       49.60     10.78 o 
   7   3  11      260.19      217.00     20.11 o 
   8   3  11       37.13       28.39     11.71 o 
   9   3  11       81.18       78.10     14.14 o 
  10   3  11       76.76       55.66     13.38 o 
  11   3  11        0.15       -2.37     11.71 o 
 -11   4  11       35.46       33.56     13.07 o 
 -10   4  11       22.32       14.19     11.35 o 
  -9   4  11       51.65       38.01     12.46 o 
  -8   4  11      235.00      243.74     20.07 o 
  -7   4  11       59.87       69.44     10.95 o 
  -6   4  11        5.27        7.64      7.38 o 
  -5   4  11       40.72       46.28      7.47 o 
  -4   4  11       16.61       20.53      4.70 o 
  -3   4  11       78.63       83.74      6.31 o 
  -2   4  11      281.85      278.50     12.29 o 
  -1   4  11      158.55      176.43      8.19 o 
   0   4  11       19.95       29.21      7.51 o 
   1   4  11      158.72      193.13      9.96 o 
   2   4  11      281.92      295.85     16.76 o 
   3   4  11       78.59       81.05     10.04 o 
   4   4  11       16.54       10.78      7.39 o 
   5   4  11       40.64       41.11     22.47 o 
   6   4  11        5.26       16.56      9.09 o 
   7   4  11       59.97       58.23     18.92 o 
   8   4  11      234.79      229.25     40.21 o 
   9   4  11       51.60       53.05     11.71 o 
  10   4  11       22.35       18.92     11.71 o 
  11   4  11       35.38       37.85     18.92 o 
 -10   5  11       17.08       28.86     12.46 o 
  -9   5  11       72.77       63.87     14.14 o 
  -8   5  11       52.08       59.55     12.46 o 
  -7   5  11      103.63       98.49     10.41 o 
  -6   5  11       76.07       64.33     15.38 o 
  -5   5  11       24.15       39.31      9.09 o 
  -4   5  11       71.92       58.66      9.59 o 
  -3   5  11      158.94      165.97      9.74 o 
  -2   5  11       50.22       55.23      5.39 o 
  -1   5  11       89.22       80.25      6.42 o 
   0   5  11       94.28      102.73      6.74 o 
   1   5  11       89.31       75.59      7.21 o 
   2   5  11       50.20       53.58      6.27 o 
   3   5  11      158.97      182.27     13.38 o 
   4   5  11       71.81      101.72     11.71 o 
   5   5  11       24.13       37.39      9.09 o 
   6   5  11       75.96       64.22     11.71 o 
   7   5  11      103.68      104.52     23.66 o 
   8   5  11       52.04       42.21     11.83 o 
   9   5  11       72.89       74.36     17.74 o 
  10   5  11       17.02       16.56     11.71 o 
 -10   6  11       13.07       17.91     11.35 o 
  -9   6  11       38.04       52.31     12.46 o 
  -8   6  11       45.46       37.17     11.35 o 
  -7   6  11       84.40       65.99     16.56 o 
  -6   6  11       18.09       26.61      9.62 o 
  -5   6  11       91.82       74.34     11.35 o 
  -4   6  11      298.83      233.91     27.94 o 
  -3   6  11       73.34       52.99      7.21 o 
  -2   6  11      152.55      122.52      9.36 o 
  -1   6  11      255.54      271.94     17.26 o 
   0   6  11       86.17      113.91      9.03 o 
   1   6  11      255.22      283.03     11.78 o 
   2   6  11      152.64      134.54     16.56 o 
   3   6  11       73.29       86.11     16.56 o 
   4   6  11      298.88      280.20     15.82 o 
   5   6  11       91.89       75.98     24.84 o 
   6   6  11       17.94       -4.18      8.36 o 
   7   6  11       84.41       92.50     13.38 o 
   8   6  11       45.54       55.34     12.46 o 
   9   6  11       37.92       39.03     11.71 o 
  10   6  11       13.11       21.29     16.56 o 
 -10   7  11       11.55       19.60     11.35 o 
  -9   7  11       80.07       35.48     18.92 o 
  -8   7  11       11.43        5.13      9.62 o 
  -7   7  11       11.56       20.43      9.09 o 
  -6   7  11       11.44       23.66     10.04 o 
  -5   7  11       87.34       64.25      9.57 o 
  -4   7  11       46.21       55.07      7.97 o 
  -3   7  11       93.94       85.47     14.57 o 
  -2   7  11       47.20       40.44      7.21 o 
  -1   7  11      215.76      250.89     12.30 o 
   0   7  11      162.00      176.66     10.41 o 
   1   7  11      215.81      249.81     10.75 o 
   2   7  11       47.05       60.41     13.68 o 
   3   7  11       94.08       92.23      8.92 o 
   4   7  11       46.03       63.33      8.19 o 
   5   7  11       87.29       80.45      9.56 o 
   6   7  11       11.41       24.44      8.19 o 
   7   7  11       11.54       10.79      7.65 o 
   8   7  11       11.42        8.28     10.04 o 
   9   7  11       80.17       82.77     14.14 o 
  10   7  11       11.60       40.21     18.92 o 
  -9   8  11       24.60       39.18     17.74 o 
  -8   8  11       30.25       34.06     13.01 o 
  -7   8  11       15.96       24.57     11.83 o 
  -6   8  11       35.15       45.96     11.35 o 
  -5   8  11       43.15       47.69      8.32 o 
  -4   8  11      109.34       86.17     12.59 o 
  -3   8  11       15.67       12.34      7.13 o 
  -2   8  11      149.27      144.60     14.01 o 
  -1   8  11       21.23       22.38      6.27 o 
   0   8  11       26.30        7.60      5.82 o 
   1   8  11       21.22       20.93      6.27 o 
   2   8  11      149.15      141.53     10.26 o 
   3   8  11       15.56       18.14      6.83 o 
   4   8  11      109.30      113.56     10.59 o 
   5   8  11       43.19       49.68      8.58 o 
   6   8  11       35.14       20.50      8.19 o 
   7   8  11       15.96       14.98      8.19 o 
   8   8  11       30.12       40.45      9.96 o 
   9   8  11       24.60       40.21     16.56 o 
  -9   9  11       11.51        7.46     10.78 o 
  -8   9  11        1.37       -4.54      9.09 o 
  -7   9  11       43.47       72.82     13.07 o 
  -6   9  11       37.75       36.88      8.19 o 
  -5   9  11       31.89       20.25      7.97 o 
  -4   9  11      219.70      230.04     17.42 o 
  -3   9  11        6.95       -3.21      7.45 o 
  -2   9  11      292.12      316.07     13.92 o 
  -1   9  11      169.23      194.31     11.78 o 
   0   9  11        0.32       -5.32     10.64 o 
   1   9  11      169.37      174.29     26.02 o 
   2   9  11      292.09      316.81     13.52 o 
   3   9  11        6.95        1.52      5.82 o 
   4   9  11      219.62      210.79     13.32 o 
   5   9  11       31.92       19.07      7.65 o 
   6   9  11       37.67       30.16      8.58 o 
   7   9  11       43.57       48.72      9.96 o 
   8   9  11        1.36       -3.60      7.21 o 
   9   9  11       11.49       26.70     11.83 o 
  -9  10  11        3.96       27.44     11.81 o 
  -8  10  11        9.20       -5.32     10.64 o 
  -7  10  11        5.14       13.65     10.78 o 
  -6  10  11       18.77       10.81      6.88 o 
  -5  10  11       18.42       16.26      7.65 o 
  -4  10  11       60.64       71.82      9.36 o 
  -3  10  11       27.49        7.99      6.55 o 
  -2  10  11      129.15      126.53     10.75 o 
  -1  10  11       27.60       21.29      7.21 o 
   0  10  11       50.61       48.66     10.04 o 
   1  10  11       27.55       13.72      7.87 o 
   2  10  11      129.22      136.29     10.75 o 
   3  10  11       27.51       20.99      7.65 o 
   4  10  11       60.48       70.24      9.36 o 
   5  10  11       18.50       21.44      7.65 o 
   6  10  11       18.77       24.48      8.58 o 
   7  10  11        5.16       10.25      8.19 o 
   8  10  11        9.21        0.91     16.56 o 
   9  10  11        3.98        4.73     10.04 o 
  -8  11  11        0.11       13.28     10.78 o 
  -7  11  11       18.01       52.42     13.38 o 
  -6  11  11      102.23      101.05     11.03 o 
  -5  11  11        3.35       -2.37     10.04 o 
  -4  11  11       27.21       24.89      9.74 o 
  -3  11  11       42.96       38.13      8.32 o 
  -2  11  11       46.83       54.09      8.58 o 
  -1  11  11        1.69       -0.26      8.28 o 
   0  11  11       56.77       37.06      9.62 o 
   1  11  11        1.66       -3.69      7.39 o 
   2  11  11       46.79       66.47     10.78 o 
   3  11  11       43.00       37.98      8.19 o 
   4  11  11       27.20       19.81      7.65 o 
   5  11  11        3.35        4.87      7.21 o 
   6  11  11      102.32       95.76     14.21 o 
   7  11  11       18.07        8.19     10.78 o 
   8  11  11        0.11       -0.59     10.64 o 
  -7  12  11       15.71       15.45      8.32 o 
  -6  12  11       35.74       37.95      9.36 o 
  -5  12  11      119.96      125.34     12.14 o 
  -4  12  11       16.91       34.24      9.03 o 
  -3  12  11       65.96       70.17      9.74 o 
  -2  12  11      129.27      141.79     21.71 o 
  -1  12  11        0.90       -3.31      7.87 o 
   0  12  11        3.21       -2.10      7.39 o 
   1  12  11        0.89       -4.73      9.46 o 
   2  12  11      129.50      143.13     23.66 o 
   3  12  11       65.88       77.36      9.96 o 
   4  12  11       16.84       12.62      8.19 o 
   5  12  11      119.98      102.45     11.33 o 
   6  12  11       35.68       30.95     11.66 o 
   7  12  11       15.68       17.74     11.71 o 
  -7  13  11        3.22        8.51      7.97 o 
  -6  13  11       22.03       25.64      8.58 o 
  -5  13  11        8.26        0.97      6.75 o 
  -4  13  11       30.72       29.76      9.03 o 
  -3  13  11       28.56       11.83      7.65 o 
  -2  13  11        5.15       10.11      9.09 o 
  -1  13  11       24.97       10.97      9.09 o 
   0  13  11        4.95        6.45      9.09 o 
   1  13  11       25.01       15.38     10.04 o 
   2  13  11        5.14        3.55      8.36 o 
   3  13  11       28.57       24.75     16.56 o 
   4  13  11       30.71       27.91      8.58 o 
   5  13  11        8.24        0.89      7.65 o 
   6  13  11       22.00       36.67     11.71 o 
   7  13  11        3.21        8.19     10.78 o 
  -6  14  11        1.35        9.82      8.58 o 
  -5  14  11       27.74       16.28      8.32 o 
  -4  14  11        5.68       21.04      9.03 o 
  -3  14  11       14.96       13.21     13.01 o 
  -2  14  11       21.28       22.47     10.64 o 
  -1  14  11        2.27        1.18      8.36 o 
   0  14  11       27.07       24.38     10.78 o 
   1  14  11        2.27        7.10      9.09 o 
   2  14  11       21.31       27.66     10.78 o 
   3  14  11       14.98       22.02     10.78 o 
   4  14  11        5.70        1.63      7.65 o 
   5  14  11       27.76       40.01      9.96 o 
   6  14  11        1.34       -5.02     10.04 o 
  -5  15  11        2.13        8.48      9.62 o 
  -4  15  11       19.54       24.75     14.19 o 
  -3  15  11       12.32       15.10     10.78 o 
  -2  15  11       10.14       16.56     10.78 o 
  -1  15  11       26.23       40.55     11.35 o 
   0  15  11        1.52        1.72      9.09 o 
   1  15  11       26.20       36.03     10.78 o 
   2  15  11       10.23       14.01     10.78 o 
   3  15  11       12.34       23.84     10.78 o 
   4  15  11       19.49       12.37     10.78 o 
   5  15  11        2.13        3.55     10.04 o 
  -3  16  11       48.62       75.67     14.14 o 
  -2  16  11        5.57       13.28     10.78 o 
  -1  16  11        6.43        7.10     14.19 o 
   0  16  11       14.98       17.10     10.78 o 
   1  16  11        6.43        4.73     10.04 o 
   2  16  11        5.56        2.37     10.04 o 
   3  16  11       48.56       48.90     26.02 o 
   0   0  12     1455.72     1207.64     36.67 o 
   1   0  12      243.54      271.50      9.24 o 
   2   0  12        0.86        2.37      4.87 o 
   3   0  12       30.61       34.87      5.82 o 
   4   0  12       10.50        0.60      5.12 o 
   5   0  12       55.43       56.91     10.78 o 
   6   0  12        9.66       -3.68      7.39 o 
   7   0  12        1.99        2.80      9.09 o 
   8   0  12        9.31       38.32     12.46 o 
   9   0  12        0.24        7.28     13.01 o 
  10   0  12        0.04       -3.15      9.62 o 
 -10   1  12       13.40       30.75     12.46 o 
  -9   1  12       31.99       29.57     11.71 o 
  -8   1  12       64.56       61.12     13.01 o 
  -7   1  12       53.16       47.31     17.74 o 
  -6   1  12       57.17       53.05     11.71 o 
  -5   1  12       16.13       14.49      6.05 o 
  -4   1  12        5.62       -2.00      4.62 o 
  -3   1  12        0.71        2.37      4.87 o 
  -2   1  12       35.33       55.54     18.13 o 
  -1   1  12      147.11      165.33      8.54 o 
   0   1  12      565.76      508.19     13.19 o 
   1   1  12      147.03      179.60      9.61 o 
   2   1  12       35.22       44.35      6.83 o 
   3   1  12        0.70        2.60      4.87 o 
   4   1  12        5.59       -2.74      5.49 o 
   5   1  12       16.12       13.01      8.36 o 
   6   1  12       57.24       51.56     10.78 o 
   7   1  12       53.17       49.73     11.71 o 
   8   1  12       64.50       86.24     28.39 o 
   9   1  12       31.95       31.93     15.38 o 
  10   1  12       13.36       19.40     12.46 o 
 -10   2  12       29.06       29.72     13.07 o 
  -9   2  12       25.74       18.92     11.71 o 
  -8   2  12       25.02       32.96     12.46 o 
  -7   2  12       65.67       77.86     27.20 o 
  -6   2  12        2.01       -3.35      6.69 o 
  -5   2  12        9.38        4.00      6.27 o 
  -4   2  12       19.95        9.97      5.82 o 
  -3   2  12       98.85       79.73      7.97 o 
  -2   2  12       51.97       58.60      5.73 o 
  -1   2  12      254.74      200.23      8.57 o 
   0   2  12        9.22       19.81      4.30 o 
   1   2  12      254.78      230.29     11.33 o 
   2   2  12       51.83       73.16      7.21 o 
   3   2  12       98.97      104.46      9.57 o 
   4   2  12       20.01       20.11     10.64 o 
   5   2  12        9.40       11.83      8.36 o 
   6   2  12        1.97       19.57      9.09 o 
   7   2  12       65.77       75.22     16.56 o 
   8   2  12       25.05       34.30     11.71 o 
   9   2  12       25.71       17.65     10.78 o 
  10   2  12       29.08       40.21     13.38 o 
 -10   3  12       23.21       27.60     12.46 o 
  -9   3  12       12.02        2.00     11.83 o 
  -8   3  12       31.07       27.71     13.01 o 
  -7   3  12       14.80       16.36      9.62 o 
  -6   3  12       33.36       50.44      8.58 o 
  -5   3  12       61.98       40.55     10.12 o 
  -4   3  12        2.11        2.37      5.82 o 
  -3   3  12      207.39      204.31     11.65 o 
  -2   3  12       54.74       64.50      5.73 o 
  -1   3  12      168.67      173.34      7.96 o 
   0   3  12      314.24      245.34      9.22 o 
   1   3  12      168.50      125.98      9.03 o 
   2   3  12       54.97       71.70      7.21 o 
   3   3  12      206.68      230.85     14.78 o 
   4   3  12        2.11       -1.58      7.39 o 
   5   3  12       62.01       37.48      9.46 o 
   6   3  12       33.37       34.94     10.78 o 
   7   3  12       14.82       23.66     10.04 o 
   8   3  12       31.01       51.99     11.71 o 
   9   3  12       12.05       14.19     11.71 o 
  10   3  12       23.15       26.97     12.46 o 
 -10   4  12        7.00       16.56     11.71 o 
  -9   4  12        2.73        1.27     10.78 o 
  -8   4  12       35.71       28.39     11.71 o 
  -7   4  12       44.70       31.12     10.78 o 
  -6   4  12      118.67      108.98     14.46 o 
  -5   4  12       97.00      107.63     10.26 o 
  -4   4  12        6.38       -2.31      4.62 o 
  -3   4  12       81.59       79.81      6.53 o 
  -2   4  12      159.38      140.98      7.82 o 
  -1   4  12      170.45      199.22      9.02 o 
   0   4  12      201.38      220.10     10.41 o 
   1   4  12      170.39      167.30     10.41 o 
   2   4  12      159.15      177.68     15.55 o 
   3   4  12       81.45      120.11     24.84 o 
   4   4  12        6.44        1.84      7.39 o 
   5   4  12       96.94      133.71     24.84 o 
   6   4  12      118.57      122.55     27.20 o 
   7   4  12       44.62       30.39     10.78 o 
   8   4  12       35.74       39.33     13.01 o 
   9   4  12        2.71       18.20     10.78 o 
  10   4  12        6.98       23.66     17.74 o 
 -10   5  12       35.73       22.47     22.47 o 
  -9   5  12       44.36       36.96     13.07 o 
  -8   5  12       18.46       29.06     11.83 o 
  -7   5  12        0.86       17.20      7.97 o 
  -6   5  12       33.66       38.21      8.19 o 
  -5   5  12       69.94       67.89     18.01 o 
  -4   5  12       17.23       16.57     11.15 o 
  -3   5  12       33.22       34.18      5.73 o 
  -2   5  12      393.04      375.99     11.84 o 
  -1   5  12       60.26       61.86      6.42 o 
   0   5  12       14.40       27.66      6.27 o 
   1   5  12       60.15       78.50      8.19 o 
   2   5  12      392.94      403.02     18.17 o 
   3   5  12       33.17       43.07      9.09 o 
   4   5  12       17.27       13.76      9.09 o 
   5   5  12       70.01       47.06     10.78 o 
   6   5  12       33.81       24.84     10.04 o 
   7   5  12        0.86        2.37      9.09 o 
   8   5  12       18.51       17.74     10.04 o 
   9   5  12       44.45       40.86     20.11 o 
  10   5  12       35.73       41.95     12.46 o 
 -10   6  12        7.18       -5.01     10.03 o 
  -9   6  12       43.48       37.85     13.07 o 
  -8   6  12       59.52       54.96     13.38 o 
  -7   6  12       21.32       19.90      7.97 o 
  -6   6  12        5.88       -3.94      7.87 o 
  -5   6  12       34.83       28.78     11.83 o 
  -4   6  12      161.43      181.31     11.44 o 
  -3   6  12       69.55       68.10     13.50 o 
  -2   6  12      182.66      164.60      9.02 o 
  -1   6  12      321.13      278.14     10.58 o 
   0   6  12       19.37       18.20      6.27 o 
   1   6  12      321.41      299.46     12.70 o 
   2   6  12      182.51      181.45     14.14 o 
   3   6  12       69.57       62.20     10.64 o 
   4   6  12      161.45      181.93     15.82 o 
   5   6  12       34.86       34.30     10.04 o 
   6   6  12        5.93        1.94      9.09 o 
   7   6  12       21.39       19.47     10.78 o 
   8   6  12       59.57       71.28     13.38 o 
   9   6  12       43.57       32.79     26.02 o 
  10   6  12        7.20       24.44     12.46 o 
  -9   7  12       67.08       56.74     16.56 o 
  -8   7  12       14.94       10.19     10.78 o 
  -7   7  12       11.09        5.91     20.11 o 
  -6   7  12       25.98       20.11     17.74 o 
  -5   7  12       32.63        9.68      9.09 o 
  -4   7  12      147.40      142.40     12.38 o 
  -3   7  12      128.18      139.92     14.97 o 
  -2   7  12       61.85       73.80      8.58 o 
  -1   7  12      185.25      216.08     12.14 o 
   0   7  12       18.52       24.20      6.27 o 
   1   7  12      185.09      162.95     14.14 o 
   2   7  12       61.87       67.62     10.78 o 
   3   7  12      128.11      159.85     20.11 o 
   4   7  12      147.18      145.47     14.14 o 
   5   7  12       32.68       19.35      9.09 o 
   6   7  12       26.02        5.16      9.09 o 
   7   7  12       11.04       14.59     11.83 o 
   8   7  12       14.94       13.01     10.04 o 
   9   7  12       67.04       80.78     22.47 o 
  -9   8  12       27.17       44.95     21.29 o 
  -8   8  12        6.83        9.28     10.78 o 
  -7   8  12       23.92       18.92     10.04 o 
  -6   8  12       47.86       59.00     17.74 o 
  -5   8  12        8.32        9.46      9.09 o 
  -4   8  12       90.82      104.54      9.74 o 
  -3   8  12        3.60       15.47      6.55 o 
  -2   8  12       12.79       15.09      6.55 o 
  -1   8  12       63.38       71.61      8.58 o 
   0   8  12       40.44       48.32      7.65 o 
   1   8  12       63.51       73.52     10.78 o 
   2   8  12       12.75       18.20      6.27 o 
   3   8  12        3.62        5.46      9.09 o 
   4   8  12       90.97       87.68     17.81 o 
   5   8  12        8.36        6.31      6.83 o 
   6   8  12       47.88       35.73      9.03 o 
   7   8  12       23.91       22.20     10.78 o 
   8   8  12        6.84       -1.18     10.04 o 
   9   8  12       27.20       18.92     16.56 o 
  -9   9  12       21.44       46.89     14.14 o 
  -8   9  12       48.60       29.74     11.35 o 
  -7   9  12        4.14       10.55     10.78 o 
  -6   9  12        6.19       20.74     10.78 o 
  -5   9  12       16.63       17.36      9.29 o 
  -4   9  12       87.88       76.70      9.36 o 
  -3   9  12       17.45       11.13      7.21 o 
  -2   9  12      165.62      171.64     17.59 o 
  -1   9  12      212.55      221.56     12.53 o 
   0   9  12        1.02       -3.35      6.69 o 
   1   9  12      212.07      214.86     15.82 o 
   2   9  12      165.92      170.54     11.65 o 
   3   9  12       17.39       12.86      7.65 o 
   4   9  12       87.84       88.04      9.96 o 
   5   9  12       16.65       13.64      7.21 o 
   6   9  12        6.19        3.40      7.65 o 
   7   9  12        4.12        1.63      7.65 o 
   8   9  12       48.68       18.30      9.03 o 
   9   9  12       21.46       23.66     16.56 o 
  -8  10  12        3.03        2.70     11.35 o 
  -7  10  12       35.10       23.99     11.35 o 
  -6  10  12       32.23       26.70     11.35 o 
  -5  10  12       14.85       18.35      7.97 o 
  -4  10  12       27.33       35.07      8.32 o 
  -3  10  12       47.36       54.24      9.03 o 
  -2  10  12      120.27      116.62     10.41 o 
  -1  10  12       15.45       15.38     10.64 o 
   0  10  12       23.04       38.21      9.09 o 
   1  10  12       15.47       26.67      9.09 o 
   2  10  12      120.25      144.28     14.14 o 
   3  10  12       47.43       48.23      8.58 o 
   4  10  12       27.35       26.49      8.58 o 
   5  10  12       14.85       16.56      8.36 o 
   6  10  12       32.12       41.42      9.56 o 
   7  10  12       35.13       25.23      9.56 o 
   8  10  12        3.05        2.37     10.04 o 
  -8  11  12        0.46       10.14     11.83 o 
  -7  11  12        4.00       20.28     15.38 o 
  -6  11  12       21.00        7.10     14.19 o 
  -5  11  12       45.08       55.45      9.36 o 
  -4  11  12       21.14       34.37      8.32 o 
  -3  11  12       74.37       72.98      9.74 o 
  -2  11  12       74.10       90.93     10.41 o 
  -1  11  12       38.14       13.01      8.36 o 
   0  11  12       43.30       66.14     10.78 o 
   1  11  12       38.08       23.66     10.04 o 
   2  11  12       74.02       72.60     16.56 o 
   3  11  12       74.48       79.43      9.96 o 
   4  11  12       21.19       28.65     11.77 o 
   5  11  12       45.17       33.12      9.03 o 
   6  11  12       20.92       27.27     10.30 o 
   7  11  12        4.01       -3.83      7.65 o 
   8  11  12        0.46        6.00     10.78 o 
  -7  12  12        5.15        0.36     10.78 o 
  -6  12  12        8.69       15.17      8.32 o 
  -5  12  12        6.96        6.19      7.97 o 
  -4  12  12       26.30       18.14      8.55 o 
  -3  12  12       15.60       35.86      9.03 o 
  -2  12  12        3.65       11.18      9.09 o 
  -1  12  12        4.12        5.91      8.36 o 
   0  12  12        2.57       -3.69      7.39 o 
   1  12  12        4.15        7.53      9.09 o 
   2  12  12        3.62        9.25      9.09 o 
   3  12  12       15.61       24.84     10.04 o 
   4  12  12       26.23       23.66      8.19 o 
   5  12  12        6.94        1.58      8.19 o 
   6  12  12        8.66       14.90      8.58 o 
   7  12  12        5.11       -5.02     10.04 o 
  -6  13  12       28.75       35.48      9.74 o 
  -5  13  12       15.88       10.83      7.97 o 
  -4  13  12       11.02        7.27      7.97 o 
  -3  13  12       45.09       49.89      9.36 o 
  -2  13  12       11.56        0.00      9.09 o 
  -1  13  12        1.16        8.17      9.09 o 
   0  13  12        0.06       -3.94      7.87 o 
   1  13  12        1.16       -3.94      7.87 o 
   2  13  12       11.56       11.18      9.09 o 
   3  13  12       45.12       44.62     17.74 o 
   4  13  12       10.96       28.39     11.71 o 
   5  13  12       15.90       13.60      8.58 o 
   6  13  12       28.75       32.17     14.19 o 
  -5  14  12       30.36       22.99      8.58 o 
  -4  14  12        2.14       14.19     11.15 o 
  -3  14  12       40.88       42.58     11.71 o 
  -2  14  12        0.34        2.15     10.64 o 
  -1  14  12       13.89       10.64     10.04 o 
   0  14  12        1.95       -3.44      9.09 o 
   1  14  12       13.83       -4.54      9.09 o 
   2  14  12        0.34       14.19     10.04 o 
   3  14  12       40.90       44.80     18.92 o 
   4  14  12        2.13       -3.82     10.78 o 
   5  14  12       30.34       33.59     10.71 o 
  -4  15  12       24.83       50.71     13.07 o 
  -3  15  12        5.30        0.22      9.09 o 
  -2  15  12       35.62       33.79     11.35 o 
  -1  15  12        1.02       -2.58      9.09 o 
   0  15  12       32.14       25.84     10.78 o 
   1  15  12        1.03       -4.30      9.09 o 
   2  15  12       35.56       65.07     13.38 o 
   3  15  12        5.30       15.47     14.19 o 
   4  15  12       24.82       34.22     12.46 o 
  -1  16  12        0.47       -0.59     10.64 o 
   0  16  12        1.63       -4.54      9.09 o 
   1  16  12        0.47        9.46     16.56 o 
   1   0  13       38.55       41.39      8.08 o 
   2   0  13      628.48      582.14     18.54 o 
   3   0  13      124.54      125.83     12.72 o 
   4   0  13        8.62       11.44      6.55 o 
   5   0  13      126.70      124.58     15.38 o 
   6   0  13       10.42       34.39     10.78 o 
   7   0  13       57.65      102.22     15.05 o 
   8   0  13      401.30      411.33     24.21 o 
   9   0  13       42.19       40.21     14.19 o 
  10   0  13        0.85       -4.81      9.62 o 
 -10   1  13        3.09       -2.73     10.78 o 
  -9   1  13       12.94       -5.91     21.29 o 
  -8   1  13       26.21       18.92     15.38 o 
  -7   1  13       40.41       57.77     12.46 o 
  -6   1  13       23.73       22.56     10.78 o 
  -5   1  13       25.81       44.85      9.62 o 
  -4   1  13        8.17        5.32      6.05 o 
  -3   1  13       44.12       57.85      7.47 o 
  -2   1  13      159.80      142.33     12.92 o 
  -1   1  13      183.79      189.61      8.57 o 
   0   1  13      185.78      194.47      8.76 o 
   1   1  13      183.45      172.07     11.01 o 
   2   1  13      159.73      167.24     17.67 o 
   3   1  13       44.19       49.17      7.21 o 
   4   1  13        8.17       23.66      9.46 o 
   5   1  13       25.73       26.02      9.09 o 
   6   1  13       23.86       22.47     10.04 o 
   7   1  13       40.53       49.42     11.71 o 
   8   1  13       26.28       11.28     10.78 o 
   9   1  13       12.98       36.67     13.38 o 
  10   1  13        3.09        2.37     11.71 o 
 -10   2  13       17.32        4.26     14.19 o 
  -9   2  13       15.33       -5.32     10.64 o 
  -8   2  13       27.68       20.38     11.83 o 
  -7   2  13       16.84       26.75     10.78 o 
  -6   2  13       47.44       44.95     10.78 o 
  -5   2  13      168.54      159.17     11.78 o 
  -4   2  13       58.16       59.41     11.21 o 
  -3   2  13        9.58        7.27      6.09 o 
  -2   2  13      165.45      165.72     13.41 o 
  -1   2  13        1.86       15.04      8.29 o 
   0   2  13      728.74      688.21     19.80 o 
   1   2  13        1.85       10.31      6.49 o 
   2   2  13      165.56      166.95     10.75 o 
   3   2  13        9.60        7.77      5.82 o 
   4   2  13       58.10       47.96     16.56 o 
   5   2  13      168.33      211.20     16.48 o 
   6   2  13       47.56       38.58     10.78 o 
   7   2  13       16.82       12.19     10.78 o 
   8   2  13       27.76       27.37     15.38 o 
   9   2  13       15.35        3.64     14.19 o 
  10   2  13       17.38       33.12     13.38 o 
 -10   3  13        4.45        5.36     12.46 o 
  -9   3  13       16.11        2.18     10.78 o 
  -8   3  13       31.25       23.66     18.92 o 
  -7   3  13       43.46       63.10     12.46 o 
  -6   3  13        7.87       20.43      9.09 o 
  -5   3  13       12.92       19.76      7.21 o 
  -4   3  13       10.26        6.73      6.60 o 
  -3   3  13      104.33      114.74      9.96 o 
  -2   3  13      146.19      151.42      8.31 o 
  -1   3  13      149.92      119.71     12.63 o 
   0   3  13      159.15      191.68     20.65 o 
   1   3  13      150.33      120.39      9.54 o 
   2   3  13      146.11      169.27     15.92 o 
   3   3  13      104.49      118.96     12.46 o 
   4   3  13       10.27       -2.37      6.69 o 
   5   3  13       12.99       10.64      8.36 o 
   6   3  13        7.87        6.31     18.92 o 
   7   3  13       43.53       55.84     16.56 o 
   8   3  13       31.33       23.99     11.35 o 
   9   3  13       16.12       18.25     11.35 o 
  10   3  13        4.47       16.87     12.46 o 
 -10   4  13       22.34       13.01     13.07 o 
  -9   4  13       28.93       26.91     13.07 o 
  -8   4  13        7.87       22.47     13.01 o 
  -7   4  13       59.12       48.57     12.46 o 
  -6   4  13      109.60      101.32     10.26 o 
  -5   4  13        3.37       12.38      7.21 o 
  -4   4  13      123.80      118.22     10.26 o 
  -3   4  13       47.41       35.16     10.67 o 
  -2   4  13        9.10        6.33      4.50 o 
  -1   4  13     1023.26      995.82     21.24 o 
   0   4  13      564.95      629.56     28.92 o 
   1   4  13     1023.18      997.32     39.81 o 
   2   4  13        9.16       -1.05      7.39 o 
   3   4  13       47.48       73.04     10.78 o 
   4   4  13      123.78      116.43     14.19 o 
   5   4  13        3.38        0.00      7.39 o 
   6   4  13      109.32       93.12     14.14 o 
   7   4  13       59.06       63.79     20.11 o 
   8   4  13        7.85       12.74     10.78 o 
   9   4  13       28.96       20.11     11.71 o 
  10   4  13       22.39        3.55     11.71 o 
  -9   5  13        2.20        3.55     11.71 o 
  -8   5  13       30.17       48.51     13.07 o 
  -7   5  13       37.09       28.08      9.55 o 
  -6   5  13       47.21       48.04      8.87 o 
  -5   5  13       11.26       -3.03      6.06 o 
  -4   5  13       13.84       12.91      9.78 o 
  -3   5  13       14.20        2.96      6.05 o 
  -2   5  13       46.35       38.41      5.95 o 
  -1   5  13       99.45       77.72      8.58 o 
   0   5  13      212.83      296.02     13.15 o 
   1   5  13       99.28      104.84     18.02 o 
   2   5  13       46.48       67.71     17.74 o 
   3   5  13       14.15       20.43      9.46 o 
   4   5  13       13.80       14.41      9.09 o 
   5   5  13       11.30        0.00     14.19 o 
   6   5  13       47.08       39.12     10.78 o 
   7   5  13       37.11       53.00     12.46 o 
   8   5  13       30.18       53.22     13.38 o 
   9   5  13        2.20        4.37     10.78 o 
  -9   6  13       28.14       23.18     11.81 o 
  -8   6  13        9.67        4.73     10.78 o 
  -7   6  13        0.52       14.97     13.20 o 
  -6   6  13       90.89       74.58     10.26 o 
  -5   6  13       29.71       28.88      9.04 o 
  -4   6  13        5.23        9.97      6.55 o 
  -3   6  13       74.95       67.03      6.95 o 
  -2   6  13        8.30        6.05      5.22 o 
  -1   6  13      387.89      394.37     15.30 o 
   0   6  13       11.67       19.56      6.55 o 
   1   6  13      388.02      458.67     21.29 o 
   2   6  13        8.37       11.83      8.36 o 
   3   6  13       74.90       94.21     12.46 o 
   4   6  13        5.22        7.10      8.36 o 
   5   6  13       29.79       29.84     11.83 o 
   6   6  13       90.84       99.97     20.11 o 
   7   6  13        0.52        2.37     10.04 o 
   8   6  13        9.61        2.00     10.78 o 
   9   6  13       28.16       60.13     14.14 o 
  -9   7  13       14.37       29.33     13.01 o 
  -8   7  13        4.84       13.28     14.19 o 
  -7   7  13       97.18       81.12     11.33 o 
  -6   7  13       30.56       27.29     10.78 o 
  -5   7  13       60.89       57.17     11.35 o 
  -4   7  13       31.91       33.12     10.04 o 
  -3   7  13       58.28       43.85      7.97 o 
  -2   7  13      154.40      115.27     10.41 o 
  -1   7  13      169.55      175.25     11.14 o 
   0   7  13      155.47      163.15     11.14 o 
   1   7  13      169.69      215.88     35.48 o 
   2   7  13      154.35      109.14     16.56 o 
   3   7  13       58.26       76.90     11.71 o 
   4   7  13       31.89       47.06     10.78 o 
   5   7  13       60.84       87.32     27.20 o 
   6   7  13       30.63       30.21     10.78 o 
   7   7  13       97.26       99.44     24.84 o 
   8   7  13        4.83        3.28     10.78 o 
   9   7  13       14.40       30.12     12.46 o 
  -8   8  13        3.82       -5.64     14.19 o 
  -7   8  13       34.03       22.98     11.35 o 
  -6   8  13        0.12        2.56      9.62 o 
  -5   8  13        0.92        1.38     13.01 o 
  -4   8  13       27.01       29.96     10.22 o 
  -3   8  13       24.61       33.23      7.97 o 
  -2   8  13       72.14       55.92      8.19 o 
  -1   8  13        0.03        3.82      6.27 o 
   0   8  13       98.10      115.75     16.56 o 
   1   8  13        0.03        0.00     10.64 o 
   2   8  13       72.23       61.23     10.78 o 
   3   8  13       24.58       31.93     10.04 o 
   4   8  13       26.91       45.86     10.78 o 
   5   8  13        0.92        4.52      9.09 o 
   6   8  13        0.13       -4.54      9.09 o 
   7   8  13       33.95       35.48     12.46 o 
   8   8  13        3.82        8.01     10.78 o 
  -8   9  13       45.46       47.55     13.38 o 
  -7   9  13        6.17        3.82     10.78 o 
  -6   9  13       34.64       30.41     11.35 o 
  -5   9  13       66.36       85.16     14.14 o 
  -4   9  13       31.38       19.17      7.47 o 
  -3   9  13       33.19       14.93      7.65 o 
  -2   9  13       25.21       28.78      7.97 o 
  -1   9  13       84.51       80.43      9.36 o 
   0   9  13       33.06       41.40     11.83 o 
   1   9  13       84.45       81.63     11.71 o 
   2   9  13       25.15       29.57     10.64 o 
   3   9  13       33.21       20.25      7.65 o 
   4   9  13       31.39       31.93      8.58 o 
   5   9  13       66.30       58.96      9.96 o 
   6   9  13       34.57       16.56     10.04 o 
   7   9  13        6.16       -4.54      9.09 o 
   8   9  13       45.45       42.07     18.92 o 
  -8  10  13        4.35        3.72     11.35 o 
  -7  10  13        3.38       12.56     10.78 o 
  -6  10  13       26.52       16.56     10.78 o 
  -5  10  13       23.36       28.57     10.78 o 
  -4  10  13       53.36       43.64      9.36 o 
  -3  10  13       84.22       85.23      9.74 o 
  -2  10  13       45.73       63.72      9.03 o 
  -1  10  13       12.06        8.28      8.36 o 
   0  10  13       96.57      104.65     12.46 o 
   1  10  13       12.05        7.96      9.09 o 
   2  10  13       45.64       61.42     11.35 o 
   3  10  13       84.28       94.62     13.07 o 
   4  10  13       53.50       70.67     14.43 o 
   5  10  13       23.47       14.78      8.58 o 
   6  10  13       26.53       28.01     10.68 o 
   7  10  13        3.38        8.04      8.58 o 
   8  10  13        4.36       -4.37     10.78 o 
  -7  11  13        1.51        8.45     11.35 o 
  -6  11  13       10.92       21.47     10.78 o 
  -5  11  13       49.91       46.66     13.23 o 
  -4  11  13        1.95        3.62      7.21 o 
  -3  11  13       54.06       38.42      9.03 o 
  -2  11  13        3.36        7.10      9.09 o 
  -1  11  13       13.75       22.15      9.09 o 
   0  11  13        0.06        4.73     11.83 o 
   1  11  13       13.74       17.20      9.09 o 
   2  11  13        3.36       -3.55      8.36 o 
   3  11  13       54.05       24.93     10.78 o 
   4  11  13        1.94       -3.60      7.21 o 
   5  11  13       49.85       63.24     10.41 o 
   6  11  13       10.90       16.06      9.92 o 
   7  11  13        1.52       -2.39     10.60 o 
  -6  12  13        0.53        4.19     10.78 o 
  -5  12  13        2.57       13.08      8.32 o 
  -4  12  13        3.35        3.62      7.11 o 
  -3  12  13       43.16       43.22      9.36 o 
  -2  12  13       50.14       66.29     12.46 o 
  -1  12  13       15.43       10.32      9.09 o 
   0  12  13       34.87       18.92     10.04 o 
   1  12  13       15.36        7.96      9.09 o 
   2  12  13       50.09       64.92     12.46 o 
   3  12  13       43.21       41.23     11.35 o 
   4  12  13        3.34        3.55     10.04 o 
   5  12  13        2.56        7.69      8.58 o 
   6  12  13        0.52       -4.10      8.19 o 
  -5  13  13        0.79        2.45      7.97 o 
  -4  13  13       59.48       66.24     17.84 o 
  -3  13  13       26.94       51.06     11.35 o 
  -2  13  13       17.93       11.83     10.04 o 
  -1  13  13       15.49        8.39      9.09 o 
   0  13  13       14.34       21.29     11.83 o 
   1  13  13       15.54       13.01     10.04 o 
   2  13  13       17.92       27.29     10.78 o 
   3  13  13       26.92       40.21     11.71 o 
   4  13  13       59.42       57.19     13.38 o 
   5  13  13        0.79        6.19     11.83 o 
  -4  14  13        2.37       -2.17      9.62 o 
  -3  14  13       29.68       16.19     10.78 o 
  -2  14  13       15.68       15.29     10.78 o 
  -1  14  13        2.24       -4.18      8.36 o 
   0  14  13        5.63       -3.44     11.83 o 
   1  14  13        2.21        1.18     10.04 o 
   2  14  13       15.68        9.46     14.19 o 
   3  14  13       29.61       34.10     24.84 o 
   4  14  13        2.36        0.00     10.04 o 
  -2  15  13        2.39        7.10     10.04 o 
  -1  15  13        1.18       10.55     10.78 o 
   0  15  13        1.21       -4.54      9.09 o 
   1  15  13        1.19       -5.02     10.04 o 
   2  15  13        2.40       -4.54      9.09 o 
   0   0  14      211.82      212.25     21.29 o 
   1   0  14        1.89        3.09      6.27 o 
   2   0  14      176.89      206.19     12.14 o 
   3   0  14        0.00       -2.73      5.46 o 
   4   0  14        0.22       -0.79      7.39 o 
   5   0  14        0.20       -4.14      8.28 o 
   6   0  14        0.21       -4.18      8.36 o 
   7   0  14       13.17       40.49     11.83 o 
   8   0  14        0.05       -1.46     10.78 o 
   9   0  14       32.15       41.40     15.38 o 
  -9   1  14       11.15       19.87     21.29 o 
  -8   1  14       56.61       56.15     26.02 o 
  -7   1  14       37.44       56.00     18.92 o 
  -6   1  14       12.44       19.71      9.62 o 
  -5   1  14        1.22        0.26      7.39 o 
  -4   1  14       14.85       10.05      6.05 o 
  -3   1  14        8.26       10.04      6.83 o 
  -2   1  14      183.23      193.86     13.41 o 
  -1   1  14       71.02       78.80      8.32 o 
   0   1  14      558.96      449.53     16.74 o 
   1   1  14       71.01       86.45      9.23 o 
   2   1  14      183.11      212.79     12.14 o 
   3   1  14        8.30        3.64      6.27 o 
   4   1  14       14.91        8.28     10.64 o 
   5   1  14        1.24       -3.69      7.39 o 
   6   1  14       12.42       33.46     14.19 o 
   7   1  14       37.46       42.26     12.46 o 
   8   1  14       56.65       95.03     15.82 o 
   9   1  14       11.14       40.21     12.46 o 
  -9   2  14        4.01       -5.02     10.04 o 
  -8   2  14       25.06       52.60     24.84 o 
  -7   2  14       29.06       49.20     12.46 o 
  -6   2  14       38.61       21.09      9.62 o 
  -5   2  14        6.97        9.29      6.75 o 
  -4   2  14       39.33       33.07      7.82 o 
  -3   2  14       22.89       35.11      7.47 o 
  -2   2  14       53.98       58.25      7.97 o 
  -1   2  14       95.01      107.82      9.36 o 
   0   2  14       36.80       18.14      7.06 o 
   1   2  14       95.06       97.56      9.36 o 
   2   2  14       54.12       74.99      9.87 o 
   3   2  14       22.89       32.90      9.09 o 
   4   2  14       39.34       44.67     10.78 o 
   5   2  14        6.98        7.10      8.36 o 
   6   2  14       38.54       29.48     10.78 o 
   7   2  14       29.00       23.66     10.78 o 
   8   2  14       25.17       36.67     13.38 o 
   9   2  14        4.01        0.36     10.78 o 
  -9   3  14       15.85       16.09     12.46 o 
  -8   3  14       15.33        6.55     10.78 o 
  -7   3  14        9.37       14.19     16.56 o 
  -6   3  14       30.04       34.47     11.35 o 
  -5   3  14        0.66       -3.03      6.05 o 
  -4   3  14       35.39       33.85      8.19 o 
  -3   3  14      203.72      215.13     17.81 o 
  -2   3  14      105.48      110.00     10.26 o 
  -1   3  14      206.36      205.95     11.67 o 
   0   3  14       56.48       93.30     11.40 o 
   1   3  14      205.85      146.51     10.75 o 
   2   3  14      105.35      126.64     10.26 o 
   3   3  14      203.92      188.88     28.39 o 
   4   3  14       35.42       50.29     10.78 o 
   5   3  14        0.67       -4.18      8.36 o 
   6   3  14       29.98       38.58     10.78 o 
   7   3  14        9.34        1.18     10.04 o 
   8   3  14       15.33       32.01     12.46 o 
   9   3  14       15.87       25.86     12.46 o 
  -9   4  14        2.55       15.97     13.07 o 
  -8   4  14       52.00       48.66     26.02 o 
  -7   4  14       20.29       20.93     10.78 o 
  -6   4  14        4.32        3.62      7.21 o 
  -5   4  14       32.54       23.90      7.47 o 
  -4   4  14       26.88       20.54      7.47 o 
  -3   4  14        2.37        3.84      6.55 o 
  -2   4  14       40.94       41.54      7.47 o 
  -1   4  14      205.34      205.65     12.23 o 
   0   4  14      185.31      187.67     11.44 o 
   1   4  14      205.28      194.26     21.12 o 
   2   4  14       40.87       49.68     17.74 o 
   3   4  14        2.35        5.91     10.64 o 
   4   4  14       26.82       20.86      9.09 o 
   5   4  14       32.59       22.47     10.64 o 
   6   4  14        4.31        2.37     10.04 o 
   7   4  14       20.34       16.19     10.78 o 
   8   4  14       52.07       44.95     20.11 o 
   9   4  14        2.54       11.83     11.71 o 
  -9   5  14        6.36       13.25     16.56 o 
  -8   5  14       15.66       25.55     14.19 o 
  -7   5  14        0.14        9.10     10.78 o 
  -6   5  14       57.06       63.09      9.36 o 
  -5   5  14        1.41       -1.11      7.21 o 
  -4   5  14       45.58       52.70      8.58 o 
  -3   5  14      100.63       93.32      9.96 o 
  -2   5  14       21.22        8.28      5.39 o 
  -1   5  14      124.98      137.22     26.77 o 
   0   5  14       52.66      102.88      9.36 o 
   1   5  14      125.19      164.24     25.33 o 
   2   5  14       21.23       19.14      9.09 o 
   3   5  14      100.71      124.41     17.74 o 
   4   5  14       45.70       55.31     10.78 o 
   5   5  14        1.43       -4.18      8.36 o 
   6   5  14       57.02       74.33     12.46 o 
   7   5  14        0.14       13.83     10.78 o 
   8   5  14       15.68       23.32     18.92 o 
   9   5  14        6.35        5.91     11.71 o 
  -9   6  14       33.21       71.41     16.48 o 
  -8   6  14        0.40        2.00     10.78 o 
  -7   6  14       89.89       93.20     24.20 o 
  -6   6  14       80.16       91.48     10.75 o 
  -5   6  14       24.46       20.42      7.47 o 
  -4   6  14        2.02        9.04      7.21 o 
  -3   6  14       24.81       25.76      7.97 o 
  -2   6  14       10.41        6.33      8.18 o 
  -1   6  14       49.05       69.04      9.03 o 
   0   6  14      182.42      197.98     12.44 o 
   1   6  14       49.05       98.32     23.66 o 
   2   6  14       10.46       10.64      8.36 o 
   3   6  14       25.00       32.94     10.78 o 
   4   6  14        1.99       13.33      9.46 o 
   5   6  14       24.53       23.66     11.83 o 
   6   6  14       80.14       78.71     13.38 o 
   7   6  14       89.85      111.92     16.56 o 
   8   6  14        0.39       13.52     13.01 o 
   9   6  14       33.17       31.34     14.19 o 
  -8   7  14        1.56       -4.81      9.62 o 
  -7   7  14      111.56       91.24     11.65 o 
  -6   7  14       43.69       60.56     10.26 o 
  -5   7  14       36.80       32.07      8.58 o 
  -4   7  14       50.16       60.75      9.36 o 
  -3   7  14       24.65       16.85      5.73 o 
  -2   7  14      104.92      100.15     10.41 o 
  -1   7  14       23.64       34.81     12.11 o 
   0   7  14        1.86        8.28      8.36 o 
   1   7  14       23.61       31.93     10.04 o 
   2   7  14      104.90      106.92     13.38 o 
   3   7  14       24.72       18.28      9.09 o 
   4   7  14       50.14       53.25     11.71 o 
   5   7  14       36.77       31.66     10.78 o 
   6   7  14       43.76       65.07     13.38 o 
   7   7  14      111.66       82.77     14.14 o 
   8   7  14        1.56        9.46     11.71 o 
  -8   8  14        1.50        6.39      8.58 o 
  -7   8  14        8.44        0.77      7.97 o 
  -6   8  14       30.87       33.12      9.08 o 
  -5   8  14       25.79       29.31     13.16 o 
  -4   8  14       11.32        3.32      6.55 o 
  -3   8  14      188.15      157.87     12.14 o 
  -2   8  14      134.55      158.19     19.58 o 
  -1   8  14        5.17       -3.13      6.27 o 
   0   8  14        0.02        1.84      7.39 o 
   1   8  14        5.18        8.28     10.64 o 
   2   8  14      134.44      171.83     15.82 o 
   3   8  14      188.24      207.83     17.50 o 
   4   8  14       11.32       21.29     10.04 o 
   5   8  14       25.73       25.66     10.78 o 
   6   8  14       30.88       51.73     12.46 o 
   7   8  14        8.43       -4.54      9.09 o 
   8   8  14        1.49       -5.02     10.04 o 
  -7   9  14        2.35       -5.02     10.04 o 
  -6   9  14        3.43       -1.18     10.04 o 
  -5   9  14       27.04       55.34     12.46 o 
  -4   9  14       19.62        8.28     13.01 o 
  -3   9  14       10.10       18.46      7.97 o 
  -2   9  14       62.75       65.83      9.74 o 
  -1   9  14        6.76        7.10      7.87 o 
   0   9  14       76.53       91.36     12.46 o 
   1   9  14        6.72        1.18      8.36 o 
   2   9  14       62.76       68.35     11.83 o 
   3   9  14       10.07       17.94     13.01 o 
   4   9  14       19.56       18.74     10.78 o 
   5   9  14       27.03       43.53     12.46 o 
   6   9  14        3.39        3.15      9.62 o 
   7   9  14        2.35        0.00     10.04 o 
  -7  10  14        4.79       17.57     11.35 o 
  -6  10  14        0.25       -1.82     10.78 o 
  -5  10  14        6.43       11.83     10.78 o 
  -4  10  14       52.60       57.22      9.36 o 
  -3  10  14       34.28       18.48     11.05 o 
  -2  10  14        2.24       15.41      9.21 o 
  -1  10  14       25.51       22.87      9.62 o 
   0  10  14        6.87       -6.51     13.01 o 
   1  10  14       25.55       20.00      9.09 o 
   2  10  14        2.22        5.91     13.01 o 
   3  10  14       34.23       24.57     10.78 o 
   4  10  14       52.60       37.85     12.46 o 
   5  10  14        6.42       12.74     10.78 o 
   6  10  14        0.25        4.91     13.01 o 
   7  10  14        4.78       -5.39     10.78 o 
  -6  11  14        7.83       23.34     12.46 o 
  -5  11  14       31.39       26.34     13.01 o 
  -4  11  14       16.60       29.76      9.03 o 
  -3  11  14       21.94       22.68      8.32 o 
  -2  11  14       10.47       10.11      9.09 o 
  -1  11  14       33.85       22.47     10.64 o 
   0  11  14       56.45       81.89     13.07 o 
   1  11  14       33.87       34.21     10.78 o 
   2  11  14       10.45       11.83      9.09 o 
   3  11  14       21.89       16.19     20.11 o 
   4  11  14       16.65       27.71     21.29 o 
   5  11  14       31.44       24.44      9.56 o 
   6  11  14        7.86       10.71      9.03 o 
  -5  12  14       12.69        9.46     11.71 o 
  -4  12  14       30.55       31.76      9.36 o 
  -3  12  14       34.58       20.90      9.62 o 
  -2  12  14        9.27        2.58     10.64 o 
  -1  12  14        6.50        8.39      9.09 o 
   0  12  14        3.05        3.01      9.09 o 
   1  12  14        6.51        6.45     20.11 o 
   2  12  14        9.27       10.64     10.04 o 
   3  12  14       34.65       27.20     11.71 o 
   4  12  14       30.63       27.20     11.71 o 
   5  12  14       12.68        5.46     10.78 o 
  -4  13  14        0.29       -3.68      7.36 o 
  -3  13  14        6.01       13.01     10.04 o 
  -2  13  14        1.21       -4.18      8.36 o 
  -1  13  14        5.68        5.59     16.56 o 
   0  13  14        5.01        0.86      9.09 o 
   1  13  14        5.66       -0.86      9.09 o 
   2  13  14        1.22        3.75     13.01 o 
   3  13  14        6.01       10.19     10.78 o 
   4  13  14        0.29        3.46     10.78 o 
  -3  14  14       15.90       13.28     14.19 o 
  -2  14  14        3.14        5.91     10.04 o 
  -1  14  14       17.87       29.57     11.71 o 
   0  14  14       12.84       21.29     15.38 o 
   1  14  14       17.86       33.12     11.71 o 
   2  14  14        3.14        6.70     16.56 o 
   3  14  14       15.88       24.84     11.71 o 
   1   0  15      453.38      443.91     17.03 o 
   2   0  15       72.64       55.75      8.58 o 
   3   0  15        0.41       -0.30      6.05 o 
   4   0  15       91.92       96.66     13.07 o 
   5   0  15       33.54       32.03     10.78 o 
   6   0  15        0.08       -4.54      9.09 o 
   7   0  15      113.74      119.72     24.84 o 
   8   0  15        0.10       14.19     11.83 o 
   9   0  15        2.06       -1.27     10.78 o 
  -9   1  15        1.42       14.04     12.46 o 
  -8   1  15       24.48       23.66     12.46 o 
  -7   1  15        9.58        4.37     27.20 o 
  -6   1  15        5.38        5.91     10.04 o 
  -5   1  15       12.16       13.33     11.83 o 
  -4   1  15       50.24       66.06     11.19 o 
  -3   1  15      104.17      105.55     10.26 o 
  -2   1  15       70.72       63.80      8.87 o 
  -1   1  15       23.16       60.23     10.78 o 
   0   1  15        2.13        6.02     11.83 o 
   1   1  15       23.06       31.64      7.65 o 
   2   1  15       70.73       85.74      9.36 o 
   3   1  15      103.98      104.02     12.46 o 
   4   1  15       50.20       38.58     10.78 o 
   5   1  15       12.19       17.74     10.04 o 
   6   1  15        5.40       -4.54      9.09 o 
   7   1  15        9.56       12.84     17.74 o 
   8   1  15       24.49       -6.51     17.74 o 
   9   1  15        1.41       11.09     15.38 o 
  -9   2  15        8.59       12.71     13.07 o 
  -8   2  15       43.75       61.71     15.38 o 
  -7   2  15       85.86       77.24     27.20 o 
  -6   2  15       40.27       29.06     11.35 o 
  -5   2  15       15.05        4.95      9.09 o 
  -4   2  15        1.04       -2.56      5.12 o 
  -3   2  15       57.68       48.71      8.58 o 
  -2   2  15       47.68       52.78      9.30 o 
  -1   2  15      222.58      207.32     16.73 o 
   0   2  15      156.76      108.97      9.74 o 
   1   2  15      222.64      211.04     12.85 o 
   2   2  15       47.56       68.06      9.03 o 
   3   2  15       57.66       77.63     11.35 o 
   4   2  15        1.06       10.88      7.87 o 
   5   2  15       15.05       18.71      9.09 o 
   6   2  15       40.33       29.74     15.38 o 
   7   2  15       85.86       77.79     14.14 o 
   8   2  15       43.62       55.52     14.14 o 
   9   2  15        8.59       12.84     11.35 o 
  -9   3  15       20.69       28.98     14.19 o 
  -8   3  15       30.53       33.12     16.56 o 
  -7   3  15       70.37       65.62     14.14 o 
  -6   3  15        2.62       -0.20      9.62 o 
  -5   3  15        8.03       10.71      7.21 o 
  -4   3  15       26.74       11.49      8.28 o 
  -3   3  15       30.09       25.23      7.97 o 
  -2   3  15       33.90       28.68      7.65 o 
  -1   3  15       92.46      108.27     13.38 o 
   0   3  15      555.37      540.35     18.42 o 
   1   3  15       92.46      107.74     10.90 o 
   2   3  15       33.89       34.20      9.09 o 
   3   3  15       30.10       54.15     10.78 o 
   4   3  15       26.85       16.56      9.09 o 
   5   3  15        8.00       31.30     10.78 o 
   6   3  15        2.63        7.10     11.83 o 
   7   3  15       70.26       55.89     13.07 o 
   8   3  15       30.50       40.81     14.19 o 
   9   3  15       20.66       14.67     12.46 o 
  -8   4  15       25.54       32.38     13.07 o 
  -7   4  15       40.81       41.40     13.07 o 
  -6   4  15       58.32       70.46     13.07 o 
  -5   4  15       10.07       10.71      7.47 o 
  -4   4  15       12.12       16.68      7.47 o 
  -3   4  15       14.12       14.94      7.63 o 
  -2   4  15       74.79       87.15     12.46 o 
  -1   4  15       49.63       42.56      8.32 o 
   0   4  15        0.82       22.92      7.65 o 
   1   4  15       49.65       61.14     10.51 o 
   2   4  15       74.89       83.84     16.56 o 
   3   4  15       14.15       10.88     10.64 o 
   4   4  15       12.10       18.92      9.09 o 
   5   4  15       10.06        3.44      9.09 o 
   6   4  15       58.42       38.64     12.46 o 
   7   4  15       40.80       53.22     13.07 o 
   8   4  15       25.53       26.81     12.46 o 
  -8   5  15       25.84       25.07     16.56 o 
  -7   5  15       30.94       50.03     13.07 o 
  -6   5  15       31.48       31.34      9.90 o 
  -5   5  15       13.54       15.19      7.47 o 
  -4   5  15        5.43       -2.91      5.82 o 
  -3   5  15      122.13      141.65     11.65 o 
  -2   5  15       21.14       21.47     10.78 o 
  -1   5  15       39.25       29.42      7.65 o 
   0   5  15       35.15       38.13      8.32 o 
   1   5  15       39.26       25.43     10.64 o 
   2   5  15       21.16       -1.31      7.39 o 
   3   5  15      122.00      129.53     14.14 o 
   4   5  15        5.41        6.24      9.09 o 
   5   5  15       13.58       19.65     10.78 o 
   6   5  15       31.44       41.64     11.71 o 
   7   5  15       31.01       18.59     18.92 o 
   8   5  15       25.85       18.92     29.57 o 
  -8   6  15       11.74       12.30     21.29 o 
  -7   6  15        1.71       20.95     11.35 o 
  -6   6  15        0.15        2.86      7.47 o 
  -5   6  15        1.21        6.84      8.30 o 
  -4   6  15       58.39       43.83      8.87 o 
  -3   6  15       13.35       13.76      9.09 o 
  -2   6  15      131.25      111.70     36.67 o 
  -1   6  15       39.16       47.42     10.57 o 
   0   6  15      259.52      293.86     16.04 o 
   1   6  15       39.13       38.21      9.09 o 
   2   6  15      131.29      109.68     18.92 o 
   3   6  15       13.32       23.66     10.04 o 
   4   6  15       58.44       67.93     12.46 o 
   5   6  15        1.22       -4.18      8.36 o 
   6   6  15        0.16        0.00     10.04 o 
   7   6  15        1.71        9.83     10.78 o 
   8   6  15       11.75       22.24     12.46 o 
  -8   7  15        6.78       -1.35     11.35 o 
  -7   7  15       19.30       49.19     11.03 o 
  -6   7  15        1.03       -0.75      7.47 o 
  -5   7  15       16.74       15.26      8.58 o 
  -4   7  15        4.53        5.11      6.55 o 
  -3   7  15        8.86       12.92     10.78 o 
  -2   7  15       17.76        9.75      6.75 o 
  -1   7  15      105.41      127.47     11.03 o 
   0   7  15       69.36       57.65     11.35 o 
   1   7  15      105.47      114.47     15.38 o 
   2   7  15       17.73       31.54      9.62 o 
   3   7  15        8.83       33.12     10.04 o 
   4   7  15        4.52       -0.65      9.09 o 
   5   7  15       16.68       10.64     10.04 o 
   6   7  15        1.03        0.39     11.83 o 
   7   7  15       19.30       27.60     12.46 o 
   8   7  15        6.78       10.64     13.01 o 
  -7   8  15        2.04        4.80      7.97 o 
  -6   8  15       19.17       19.80      9.03 o 
  -5   8  15        5.20        5.42      7.97 o 
  -4   8  15       12.12       10.92     10.78 o 
  -3   8  15        1.51       -4.54      9.09 o 
  -2   8  15      158.79      165.34     15.00 o 
  -1   8  15       19.35       21.29     10.04 o 
   0   8  15       17.05       14.84      9.09 o 
   1   8  15       19.36       26.53     18.92 o 
   2   8  15      158.67      141.35     15.38 o 
   3   8  15        1.50       -1.51      9.09 o 
   4   8  15       12.12        7.10     10.04 o 
   5   8  15        5.22        6.37     10.78 o 
   6   8  15       19.14       20.11     11.71 o 
   7   8  15        2.02       -4.34     11.83 o 
  -7   9  15        2.93       -3.98      7.97 o 
  -6   9  15       13.15       16.99      8.87 o 
  -5   9  15        3.00        3.94      9.29 o 
  -4   9  15       82.52       94.74     21.29 o 
  -3   9  15       15.86       25.94     12.29 o 
  -2   9  15      218.24      223.55     14.25 o 
  -1   9  15       50.77       46.19     10.78 o 
   0   9  15       29.17       45.67     10.78 o 
   1   9  15       50.84       68.99     12.46 o 
   2   9  15      218.31      286.15     19.86 o 
   3   9  15       15.86       34.30     11.71 o 
   4   9  15       82.46       84.76     23.66 o 
   5   9  15        2.99        0.00     10.04 o 
   6   9  15       13.13       -4.54      9.09 o 
   7   9  15        2.94        7.10     16.56 o 
  -6  10  15        1.36       14.19     11.71 o 
  -5  10  15        3.64       12.19     10.78 o 
  -4  10  15        5.44        4.73     10.78 o 
  -3  10  15        3.31       10.21      7.97 o 
  -2  10  15       22.71       18.14      9.62 o 
  -1  10  15       99.51      118.28     14.14 o 
   0  10  15       52.21       51.45     14.19 o 
   1  10  15       99.49      111.98     14.14 o 
   2  10  15       22.72       18.38     10.78 o 
   3  10  15        3.31        1.18     10.64 o 
   4  10  15        5.41        4.53      9.62 o 
   5  10  15        3.63       -4.54      9.09 o 
   6  10  15        1.35        3.64     10.78 o 
  -5  11  15        7.72       21.29     12.46 o 
  -4  11  15       10.91        4.39     11.35 o 
  -3  11  15        6.57        3.25      7.65 o 
  -2  11  15       13.90        7.53     20.11 o 
  -1  11  15        6.37        4.14     10.64 o 
   0  11  15        4.01       -4.18      8.36 o 
   1  11  15        6.38       15.10     10.78 o 
   2  11  15       13.88        7.10     10.04 o 
   3  11  15        6.56       10.64     13.01 o 
   4  11  15       10.87       11.46     10.78 o 
   5  11  15        7.71       11.83     11.71 o 
  -4  12  15        5.59       10.85      8.32 o 
  -3  12  15       29.10       43.26     11.83 o 
  -2  12  15        8.20        7.96      9.09 o 
  -1  12  15        6.95        4.73     11.83 o 
   0  12  15        3.40       -4.18      8.36 o 
   1  12  15        6.96       -2.37      9.09 o 
   2  12  15        8.21       -1.18     10.04 o 
   3  12  15       29.07       26.97     12.46 o 
   4  12  15        5.60       -5.39     10.78 o 
  -3  13  15       34.70       40.55     14.19 o 
  -2  13  15        0.80       -0.39      9.62 o 
  -1  13  15        0.09       10.55     10.78 o 
   0  13  15        3.90       -4.54      9.09 o 
   1  13  15        0.09       -1.18     10.64 o 
   2  13  15        0.80       -1.97     11.83 o 
   3  13  15       34.72       21.29     12.46 o 
   0   0  16      141.06       99.35     18.92 o 
   1   0  16       75.38       97.05     13.38 o 
   2   0  16       11.38       21.04      7.75 o 
   3   0  16        4.34       -3.03      6.05 o 
   4   0  16        1.08       -3.94      7.87 o 
   5   0  16       37.62       56.87     11.81 o 
   6   0  16        0.91        0.00     10.04 o 
   7   0  16       32.08       35.64     12.46 o 
   8   0  16        9.46       17.35     12.46 o 
  -8   1  16       11.74       22.77     27.20 o 
  -7   1  16        8.96        9.46     11.71 o 
  -6   1  16       13.83       13.01     15.38 o 
  -5   1  16        2.58        4.52     10.64 o 
  -4   1  16       13.95       18.53      9.62 o 
  -3   1  16        4.11       -2.91      5.82 o 
  -2   1  16       41.77       47.78      7.97 o 
  -1   1  16       35.75       41.31     10.78 o 
   0   1  16       73.91       22.47     10.04 o 
   1   1  16       35.74       37.74      7.97 o 
   2   1  16       41.78       67.92     12.98 o 
   3   1  16        4.12        1.89      7.87 o 
   4   1  16       13.93       14.19     10.04 o 
   5   1  16        2.59       -1.51      9.09 o 
   6   1  16       13.87        9.46     14.19 o 
   7   1  16        8.98       12.84     11.35 o 
   8   1  16       11.76       20.66     12.46 o 
  -8   2  16        1.50       11.83     11.71 o 
  -7   2  16        7.50        6.42     11.35 o 
  -6   2  16        3.48       23.11     10.78 o 
  -5   2  16        6.77       -3.44      9.09 o 
  -4   2  16        7.38        0.38      6.55 o 
  -3   2  16       12.92        5.29      9.35 o 
  -2   2  16       31.54       43.67     10.78 o 
  -1   2  16       40.41       17.74     10.04 o 
   0   2  16       20.11       11.61     15.38 o 
   1   2  16       40.40       24.25      7.65 o 
   2   2  16       31.50       31.19      7.97 o 
   3   2  16       12.96        5.38      9.09 o 
   4   2  16        7.42       22.28     15.38 o 
   5   2  16        6.78        2.37      9.09 o 
   6   2  16        3.49        5.91      9.62 o 
   7   2  16        7.49       15.38     11.71 o 
   8   2  16        1.50        3.38     17.74 o 
  -8   3  16        8.84       10.14     11.83 o 
  -7   3  16        1.64       -2.17      9.62 o 
  -6   3  16        7.98        8.92     10.03 o 
  -5   3  16        5.26       12.92     10.64 o 
  -4   3  16        1.06        3.08      6.75 o 
  -3   3  16       41.56       51.20      9.36 o 
  -2   3  16       33.56       41.49     10.78 o 
  -1   3  16       71.85      100.24     14.14 o 
   0   3  16       21.02        3.87      9.46 o 
   1   3  16       71.79       75.41     10.10 o 
   2   3  16       33.68       52.69     11.83 o 
   3   3  16       41.47       48.31     14.19 o 
   4   3  16        1.05       -4.18      8.36 o 
   5   3  16        5.26       -2.37      8.36 o 
   6   3  16        7.99       19.47     10.78 o 
   7   3  16        1.63       10.48     11.35 o 
   8   3  16        8.82       -1.01     15.38 o 
  -8   4  16        0.60       -1.35     11.35 o 
  -7   4  16       13.34       16.38     13.01 o 
  -6   4  16       44.46       68.50     13.07 o 
  -5   4  16       13.07        6.94      7.97 o 
  -4   4  16        8.19        8.21      7.21 o 
  -3   4  16       11.79        8.67      9.62 o 
  -2   4  16        7.34       16.56     10.04 o 
  -1   4  16       61.57       78.35     13.38 o 
   0   4  16        0.31        0.06      6.71 o 
   1   4  16       61.61       65.78     10.78 o 
   2   4  16        7.36       20.64      9.09 o 
   3   4  16       11.76        5.16      8.22 o 
   4   4  16        8.22        5.38      9.09 o 
   5   4  16       13.06        4.73     10.04 o 
   6   4  16       44.49       65.42     20.11 o 
   7   4  16       13.33       26.65     12.46 o 
   8   4  16        0.60        1.10     12.46 o 
  -7   5  16       17.75       29.42     13.07 o 
  -6   5  16       17.93       33.12     11.81 o 
  -5   5  16       14.69       14.83      7.97 o 
  -4   5  16        4.52       -3.03      6.05 o 
  -3   5  16        0.46       -4.73      9.46 o 
  -2   5  16       33.25        7.53      9.09 o 
  -1   5  16       77.17      115.86     27.20 o 
   0   5  16       23.17       17.51      7.97 o 
   1   5  16       77.11      104.08     13.07 o 
   2   5  16       33.28       33.51     11.83 o 
   3   5  16        0.46       -3.69      7.39 o 
   4   5  16        4.53        2.96     17.74 o 
   5   5  16       14.68       14.92     10.78 o 
   6   5  16       17.98       12.56     10.78 o 
   7   5  16       17.77       31.86     12.46 o 
  -7   6  16       25.67       26.32     13.01 o 
  -6   6  16        5.12       11.59      8.58 o 
  -5   6  16        1.58        2.14      7.19 o 
  -4   6  16       53.21       53.13     14.19 o 
  -3   6  16        0.31        4.09      9.09 o 
  -2   6  16       35.41       40.21     11.71 o 
  -1   6  16       25.36       16.98      8.26 o 
   0   6  16       11.20       25.16      9.09 o 
   1   6  16       25.45       17.74     15.38 o 
   2   6  16       35.38       29.84     10.78 o 
   3   6  16        0.31       -1.08      9.09 o 
   4   6  16       53.26       61.71     12.46 o 
   5   6  16        1.58       -4.18      8.36 o 
   6   6  16        5.13        5.10     10.78 o 
   7   6  16       25.65       37.99     14.14 o 
  -7   7  16        0.74       13.18     11.35 o 
  -6   7  16        1.08        1.46      7.65 o 
  -5   7  16       25.67       49.62     10.26 o 
  -4   7  16       22.88        9.10     10.78 o 
  -3   7  16       24.42       13.10     10.78 o 
  -2   7  16       37.43       46.84     11.71 o 
  -1   7  16        7.49       10.50      7.65 o 
   0   7  16        3.33        6.45      9.09 o 
   1   7  16        7.46       13.21     13.01 o 
   2   7  16       37.40       51.45     14.19 o 
   3   7  16       24.42       20.20     10.78 o 
   4   7  16       22.88       19.83     10.78 o 
   5   7  16       25.68       21.29     14.19 o 
   6   7  16        1.08       -6.11     15.38 o 
   7   7  16        0.73       -2.37     15.38 o 
  -6   8  16       16.14       25.37      9.36 o 
  -5   8  16       10.81       23.41      9.03 o 
  -4   8  16       14.60       16.19     10.78 o 
  -3   8  16        2.73       -2.76      9.62 o 
  -2   8  16        0.76       14.19     10.04 o 
  -1   8  16       34.93       41.31     10.78 o 
   0   8  16        5.49       -4.73      9.46 o 
   1   8  16       35.03       46.64     11.35 o 
   2   8  16        0.76        7.96      9.46 o 
   3   8  16        2.74        9.46     14.19 o 
   4   8  16       14.60       13.28     11.83 o 
   5   8  16       10.80       -2.37     14.19 o 
   6   8  16       16.14       15.38     11.71 o 
  -6   9  16        3.28       -3.98      7.97 o 
  -5   9  16        4.61        1.46     10.78 o 
  -4   9  16        3.52        9.46     14.19 o 
  -3   9  16        5.08        8.19     10.78 o 
  -2   9  16       66.46       71.36     12.46 o 
  -1   9  16       57.90       73.01     12.46 o 
   0   9  16        1.84        9.03      9.09 o 
   1   9  16       57.78       61.08     13.01 o 
   2   9  16       66.52       71.89     30.75 o 
   3   9  16        5.07        4.73     10.04 o 
   4   9  16        3.49       -5.02     10.04 o 
   5   9  16        4.63        0.00     10.78 o 
   6   9  16        3.28       -1.18     11.71 o 
  -5  10  16       18.56       20.82     12.46 o 
  -4  10  16        0.59        5.10     10.78 o 
  -3  10  16       28.82       11.28     10.78 o 
  -2  10  16       39.49       21.65     10.78 o 
  -1  10  16       20.42       26.57     10.78 o 
   0  10  16        1.84        2.37     14.19 o 
   1  10  16       20.43       49.36     12.46 o 
   2  10  16       39.46       28.39     11.71 o 
   3  10  16       28.86       15.29     10.78 o 
   4  10  16        0.59       -5.02     10.04 o 
   5  10  16       18.57       21.92     12.46 o 
  -4  11  16        8.28       20.50     12.46 o 
  -3  11  16       11.93       21.29     16.56 o 
  -2  11  16       12.48       14.19     14.19 o 
  -1  11  16       28.11       15.83     10.78 o 
   0  11  16       11.26       32.44     13.01 o 
   1  11  16       28.12       17.10     10.78 o 
   2  11  16       12.47       20.11     13.01 o 
   3  11  16       11.95       12.92     10.78 o 
   4  11  16        8.27        9.46     16.56 o 
  -3  12  16        6.90       21.29     10.78 o 
  -2  12  16        8.98       16.92     10.78 o 
  -1  12  16        2.17       -3.87      9.46 o 
   0  12  16        5.27       11.83     10.04 o 
   1  12  16        2.18       -3.55     10.04 o 
   2  12  16        8.97        0.00     10.04 o 
   3  12  16        6.91       13.01     11.71 o 
   1   0  17        0.31        9.46     10.04 o 
   2   0  17      125.64      162.46     16.73 o 
   3   0  17        1.72        8.87     10.64 o 
   4   0  17        3.88       -3.94      7.87 o 
   5   0  17       34.19       29.74     11.35 o 
   6   0  17        0.25       -4.54      9.09 o 
   7   0  17       34.24       61.99     20.11 o 
  -7   1  17        8.59       16.09     12.46 o 
  -6   1  17        0.98        5.82     10.78 o 
  -5   1  17       23.00        9.46     15.38 o 
  -4   1  17        4.21       17.94      9.62 o 
  -3   1  17        5.74       -0.96      6.55 o 
  -2   1  17       20.02       18.92     16.56 o 
  -1   1  17       24.45       39.49     10.78 o 
   0   1  17       14.58       -2.37      8.36 o 
   1   1  17       24.36       52.04     16.56 o 
   2   1  17       20.02        4.14      7.67 o 
   3   1  17        5.78       -2.58     22.47 o 
   4   1  17        4.20        3.94      9.62 o 
   5   1  17       22.99       28.72     11.35 o 
   6   1  17        0.98       -2.37     10.04 o 
   7   1  17        8.59       17.66     12.46 o 
  -7   2  17        5.88        2.91     10.78 o 
  -6   2  17        9.71       11.83     11.35 o 
  -5   2  17       23.35       13.83     10.78 o 
  -4   2  17        1.35        9.07      9.62 o 
  -3   2  17        7.76       -1.18     10.64 o 
  -2   2  17       24.57       16.56     10.04 o 
  -1   2  17        3.50        6.02      9.09 o 
   0   2  17      110.55       74.34     21.29 o 
   1   2  17        3.50       -4.30      9.09 o 
   2   2  17       24.64        3.01      9.09 o 
   3   2  17        7.77        0.22      9.09 o 
   4   2  17        1.33       -4.14      8.28 o 
   5   2  17       23.35       11.83      9.62 o 
   6   2  17        9.74        9.46     15.38 o 
   7   2  17        5.89       16.40     12.46 o 
  -7   3  17        7.53       -1.82     13.01 o 
  -6   3  17        2.19       13.18     11.35 o 
  -5   3  17        1.63       13.65     10.78 o 
  -4   3  17       26.36       27.31      8.87 o 
  -3   3  17       35.75       50.78     12.46 o 
  -2   3  17       18.76       22.20     11.83 o 
  -1   3  17        2.64       16.36     22.47 o 
   0   3  17       38.17       37.85     10.78 o 
   1   3  17        2.63        7.10      9.09 o 
   2   3  17       18.75       26.02      9.62 o 
   3   3  17       35.75       51.14     11.35 o 
   4   3  17       26.34       23.46      9.62 o 
   5   3  17        1.65        1.97      9.62 o 
   6   3  17        2.19       -4.54      9.09 o 
   7   3  17        7.54       16.09     20.11 o 
  -7   4  17       15.45       -2.03     11.35 o 
  -6   4  17       49.89       42.88     16.56 o 
  -5   4  17        5.01       -0.59      9.62 o 
  -4   4  17        7.97       20.98      7.97 o 
  -3   4  17       20.33       26.36     11.35 o 
  -2   4  17        0.61        4.53      9.62 o 
  -1   4  17       76.45       87.22     14.14 o 
   0   4  17      120.26      163.26     16.73 o 
   1   4  17       76.46       46.30     11.35 o 
   2   4  17        0.61        1.51      9.46 o 
   3   4  17       20.35       20.21      9.09 o 
   4   4  17        7.93       11.04      9.62 o 
   5   4  17        5.01        7.10     10.04 o 
   6   4  17       49.86       35.64     15.38 o 
   7   4  17       15.45        5.41     11.83 o 
  -7   5  17       42.37       49.38     13.07 o 
  -6   5  17        3.40       -4.54      9.09 o 
  -5   5  17        5.10       11.43      8.19 o 
  -4   5  17        1.34       -4.54      9.09 o 
  -3   5  17        7.65        1.18      9.62 o 
  -2   5  17        8.45       15.83     10.78 o 
  -1   5  17       24.28       28.39     11.71 o 
   0   5  17       28.02       30.75     16.56 o 
   1   5  17       24.22       12.69      9.09 o 
   2   5  17        8.47       17.54     15.38 o 
   3   5  17        7.65        2.17      9.62 o 
   4   5  17        1.33       -4.18      8.36 o 
   5   5  17        5.10       -0.79      9.62 o 
   6   5  17        3.39       10.64     11.71 o 
   7   5  17       42.35       44.53     14.14 o 
  -6   6  17       10.54       17.98     16.56 o 
  -5   6  17        0.48       -3.73      7.47 o 
  -4   6  17        4.94       11.28     10.78 o 
  -3   6  17        0.97       -1.18      9.62 o 
  -2   6  17        3.25        9.46     10.04 o 
  -1   6  17      179.09      141.00     16.73 o 
   0   6  17       13.52       22.58      9.09 o 
   1   6  17      179.15      160.42     15.30 o 
   2   6  17        3.28        5.13     11.83 o 
   3   6  17        0.98       12.19     10.78 o 
   4   6  17        4.94       -4.54      9.09 o 
   5   6  17        0.48       -4.54      9.09 o 
   6   6  17       10.55        3.46     10.78 o 
  -6   7  17       10.64       14.58      9.36 o 
  -5   7  17       15.08       21.13     12.46 o 
  -4   7  17        1.14       -5.02     10.04 o 
  -3   7  17        5.31       13.01     11.71 o 
  -2   7  17       27.08       28.39     14.19 o 
  -1   7  17       97.42       70.97     18.92 o 
   0   7  17      119.23      120.82     14.14 o 
   1   7  17       97.50      108.12     26.02 o 
   2   7  17       27.05       -2.15      9.09 o 
   3   7  17        5.33       -7.53     18.92 o 
   4   7  17        1.14       -3.55     10.04 o 
   5   7  17       15.06       15.38     11.71 o 
   6   7  17       10.66       17.51     12.46 o 
  -5   8  17        6.65        0.00     15.38 o 
  -4   8  17        3.46        7.10     11.35 o 
  -3   8  17        6.90        8.28     11.71 o 
  -2   8  17        2.28       -5.91     11.83 o 
  -1   8  17        0.18        8.60      9.09 o 
   0   8  17       18.58        4.95      9.09 o 
   1   8  17        0.18        3.44      9.09 o 
   2   8  17        2.30       -4.52     10.64 o 
   3   8  17        6.88       13.47     10.78 o 
   4   8  17        3.44        0.00     10.04 o 
   5   8  17        6.64       -5.39     10.78 o 
  -5   9  17        5.67       -1.09     10.78 o 
  -4   9  17        1.86        7.77     11.83 o 
  -3   9  17        3.90        7.10     11.71 o 
  -2   9  17        6.44        7.10     14.19 o 
  -1   9  17        6.13       27.20     15.38 o 
   0   9  17        1.35       -4.81      9.62 o 
   1   9  17        6.12       23.11     10.78 o 
   2   9  17        6.41        4.73     10.04 o 
   3   9  17        3.92        2.37     10.04 o 
   4   9  17        1.86       -4.00     10.78 o 
   5   9  17        5.66       -7.77     21.29 o 
  -4  10  17       11.47        9.46     11.71 o 
  -3  10  17       40.40        7.10     16.56 o 
  -2  10  17        1.69        7.10     16.56 o 
  -1  10  17        3.07       -1.51      9.09 o 
   0  10  17        0.45       -7.69     15.38 o 
   1  10  17        3.07        8.28     20.11 o 
   2  10  17        1.69        4.73     10.78 o 
   3  10  17       40.43       33.12     12.46 o 
   4  10  17       11.49        3.09     10.78 o 
  -2  11  17        4.94        2.37     16.56 o 
  -1  11  17        5.95        0.00     10.04 o 
   0  11  17        1.14        8.37     10.78 o 
   1  11  17        5.97        7.10     10.78 o 
   2  11  17        4.94        8.55     10.78 o 
   0   0  18       62.71       42.58     16.56 o 
   1   0  18       15.81       27.20     13.01 o 
   2   0  18       13.13       18.92     10.78 o 
   3   0  18       16.01        2.15     10.64 o 
   4   0  18        0.05        0.65      9.09 o 
   5   0  18        8.23       15.88     11.35 o 
   6   0  18        2.85       -4.54      9.09 o 
  -6   1  18        4.49        8.11     11.35 o 
  -5   1  18        8.05       11.10     10.03 o 
  -4   1  18        0.87        7.96      9.46 o 
  -3   1  18        3.06        4.73     16.56 o 
  -2   1  18        7.81        6.67      9.09 o 
  -1   1  18        0.63        0.00     10.04 o 
   0   1  18       20.79       11.83     10.04 o 
   1   1  18        0.63       -4.09      9.09 o 
   2   1  18        7.82       -2.37     14.19 o 
   3   1  18        3.06       -0.22      9.09 o 
   4   1  18        0.88        0.00      9.09 o 
   5   1  18        8.07       20.28     11.35 o 
   6   1  18        4.49       -5.39     10.78 o 
  -6   2  18       21.70       -5.02     10.04 o 
  -5   2  18        2.81       -4.81      9.62 o 
  -4   2  18        1.78        0.00     16.56 o 
  -3   2  18        2.42       -5.32     10.64 o 
  -2   2  18        5.72       -1.58      9.62 o 
  -1   2  18        4.87       20.38     11.83 o 
   0   2  18        0.77        5.91     10.04 o 
   1   2  18        4.89       -3.55     10.04 o 
   2   2  18        5.75       16.56     16.56 o 
   3   2  18        2.41        0.59      9.62 o 
   4   2  18        1.77        1.08      9.09 o 
   5   2  18        2.82        3.82     11.83 o 
   6   2  18       21.70       19.60     11.83 o 
  -6   3  18       10.85        4.55     13.01 o 
  -5   3  18        0.09        3.46     14.19 o 
  -4   3  18       10.91       28.39     18.92 o 
  -3   3  18        7.67        9.46     10.78 o 
  -2   3  18       29.94       24.67     11.35 o 
  -1   3  18       18.85       -1.18     10.04 o 
   0   3  18        0.24       13.01     10.04 o 
   1   3  18       18.82        0.00     14.19 o 
   2   3  18       29.95       22.47      9.62 o 
   3   3  18        7.67        8.28      9.62 o 
   4   3  18       10.94       -5.91     11.83 o 
   5   3  18        0.09       -4.54      9.09 o 
   6   3  18       10.83       19.08     12.46 o 
  -6   4  18        1.58        1.64     10.03 o 
  -5   4  18        3.01       -4.73      9.62 o 
  -4   4  18        3.66       -5.02     10.04 o 
  -3   4  18        2.06        1.38     13.01 o 
  -2   4  18       10.63        6.91     10.78 o 
  -1   4  18       19.74       10.37     10.78 o 
   0   4  18       23.24       47.31     16.56 o 
   1   4  18       19.75       16.56     16.56 o 
   2   4  18       10.60       12.42      9.62 o 
   3   4  18        2.06       -4.54      9.09 o 
   4   4  18        3.66       -4.73     14.19 o 
   5   4  18        3.01        8.73     10.78 o 
   6   4  18        1.58       11.49     11.35 o 
  -6   5  18        0.56        9.80     11.35 o 
  -5   5  18        2.08       -4.73     16.56 o 
  -4   5  18        6.82       13.52     11.35 o 
  -3   5  18        6.16       10.14     11.83 o 
  -2   5  18       19.08       55.59     13.38 o 
  -1   5  18       43.57       42.11     12.46 o 
   0   5  18        2.83       -7.10     14.19 o 
   1   5  18       43.60       26.75     10.03 o 
   2   5  18       19.11       39.54     11.35 o 
   3   5  18        6.14        5.72      9.62 o 
   4   5  18        6.82       -4.54      9.09 o 
   5   5  18        2.09        8.19     10.78 o 
   6   5  18        0.56       10.64     15.38 o 
  -5   6  18        6.54        1.69     11.35 o 
  -4   6  18        0.39        3.46     10.78 o 
  -3   6  18        1.61       -5.39     10.78 o 
  -2   6  18       10.86        2.18     17.74 o 
  -1   6  18        3.69        4.73     14.19 o 
   0   6  18        2.33       11.83     16.56 o 
   1   6  18        3.68       10.64     10.04 o 
   2   6  18       10.86       20.28     15.38 o 
   3   6  18        1.62       -4.53      9.62 o 
   4   6  18        0.39       -4.54      9.09 o 
   5   6  18        6.56        9.12     11.35 o 
  -5   7  18        3.41        8.52     22.47 o 
  -4   7  18       13.61       14.67     12.46 o 
  -3   7  18        9.36       11.46     10.78 o 
  -2   7  18       34.49       30.59     12.46 o 
  -1   7  18       13.42       26.02     16.56 o 
   0   7  18       12.18       30.75     16.56 o 
   1   7  18       13.42        6.70      9.62 o 
   2   7  18       34.46       11.83     14.19 o 
   3   7  18        9.37        9.83     10.78 o 
   4   7  18       13.60       -2.18     24.84 o 
   5   7  18        3.41        7.64     10.78 o 
  -4   8  18        3.36        3.31     18.92 o 
  -3   8  18        7.34        7.10     14.19 o 
  -2   8  18       23.57       30.75     16.56 o 
  -1   8  18        3.26        0.00     14.19 o 
   0   8  18        2.52       14.59      9.62 o 
   1   8  18        3.24        4.73      9.62 o 
   2   8  18       23.55       19.11     10.78 o 
   3   8  18        7.34       -0.20      9.62 o 
   4   8  18        3.37       12.84     11.35 o 
  -3   9  18        2.09        7.10     16.56 o 
  -2   9  18        5.05        9.46     16.56 o 
  -1   9  18        6.61       11.83     16.56 o 
   0   9  18        9.14        9.83     10.78 o 
   1   9  18        6.59        0.00     14.19 o 
   2   9  18        5.06        4.37     10.78 o 
   3   9  18        2.10        2.00     10.78 o 
  -1  10  18        1.47        2.37     16.56 o 
   0  10  18        2.05        4.73     10.04 o 
   1  10  18        1.48        6.37     10.78 o 
   1   0  19        3.32        0.00     10.04 o 
   2   0  19        5.34       -4.73     14.19 o 
   3   0  19        2.03        0.00     16.56 o 
   4   0  19        0.64       12.17     11.35 o 
   5   0  19        0.01        0.00     10.78 o 
  -5   1  19        1.01        1.27     10.78 o 
  -4   1  19       18.20       28.39     18.92 o 
  -3   1  19       32.73       54.41     21.29 o 
  -2   1  19        0.83       12.56     10.78 o 
  -1   1  19        3.35       13.01     11.71 o 
   0   1  19        8.84       16.56     11.71 o 
   1   1  19        3.35        7.28     10.78 o 
   2   1  19        0.83        9.46     14.19 o 
   3   1  19       32.68       44.95     18.92 o 
   4   1  19       18.21       26.70     11.35 o 
   5   1  19        1.02        4.39     11.35 o 
  -5   2  19       12.00       10.37     11.83 o 
  -4   2  19        9.62       11.83     18.92 o 
  -3   2  19        6.86       37.85     18.92 o 
  -2   2  19        6.36       10.81     15.38 o 
  -1   2  19       19.62       24.84     11.71 o 
   0   2  19        4.45       20.11     11.71 o 
   1   2  19       19.63       59.14     18.92 o 
   2   2  19        6.34        2.37     14.19 o 
   3   2  19        6.87       17.65     10.64 o 
   4   2  19        9.62        1.72     20.11 o 
   5   2  19       12.01       21.29     17.74 o 
  -5   3  19        0.20        9.46     18.92 o 
  -4   3  19        1.64       14.19     18.92 o 
  -3   3  19       13.00       29.57     13.07 o 
  -2   3  19       14.12       16.56     11.71 o 
  -1   3  19       27.13       42.58     18.92 o 
   0   3  19       17.57       -4.73     14.19 o 
   1   3  19       27.11       40.21     18.92 o 
   2   3  19       14.12       16.56     16.56 o 
   3   3  19       13.03       25.66     10.78 o 
   4   3  19        1.64        7.69      9.62 o 
   5   3  19        0.20        8.45     11.35 o 
  -5   4  19        4.43       -8.28     16.56 o 
  -4   4  19        2.54       26.02     21.29 o 
  -3   4  19        5.98        5.41     11.83 o 
  -2   4  19        7.56       18.61     12.46 o 
  -1   4  19       20.16       30.59     12.46 o 
   0   4  19       41.66       89.89     21.29 o 
   1   4  19       20.16       11.83     16.56 o 
   2   4  19        7.54        0.00     16.56 o 
   3   4  19        5.98        4.73     14.19 o 
   4   4  19        2.53        4.00     10.78 o 
   5   4  19        4.43       17.23     11.83 o 
  -4   5  19        3.48       -5.02     10.04 o 
  -3   5  19        6.39        3.55     11.71 o 
  -2   5  19        4.46       11.83     11.71 o 
  -1   5  19        1.47       -7.10     14.19 o 
   0   5  19       31.77        4.73     14.19 o 
   1   5  19        1.47        9.46     14.19 o 
   2   5  19        4.47        7.10     15.38 o 
   3   5  19        6.37        2.76      9.62 o 
   4   5  19        3.49        1.27     10.78 o 
  -4   6  19        0.78        0.18     10.78 o 
  -3   6  19        3.05       -1.69     11.35 o 
  -2   6  19       14.29       16.41     13.07 o 
  -1   6  19        4.00        2.37     16.56 o 
   0   6  19       12.87       16.56     16.56 o 
   1   6  19        4.00       18.92     18.92 o 
   2   6  19       14.29       20.28     11.35 o 
   3   6  19        3.05       18.92     11.71 o 
   4   6  19        0.79        0.36     10.78 o 
  -3   7  19        5.11       -1.01     15.38 o 
  -2   7  19        0.45        9.46     16.56 o 
  -1   7  19       12.25       21.29     18.92 o 
   0   7  19        2.54       -2.37     14.19 o 
   1   7  19       12.23       37.85     18.92 o 
   2   7  19        0.45       -4.53      9.62 o 
   3   7  19        5.10        2.37     14.19 o 
  -2   8  19       25.99       28.39     16.56 o 
  -1   8  19        9.94       -2.37     16.56 o 
   0   8  19        3.00       -2.37     14.19 o 
   1   8  19        9.93        4.73     15.38 o 
   2   8  19       25.96        4.91     13.01 o 
   0   0  20        4.03       18.92     18.92 o 
   1   0  20        1.21        1.64     10.78 o 
   2   0  20        1.01       -2.37     16.56 o 
   3   0  20        1.76       16.56     18.92 o 
   4   0  20        0.00        2.37     18.92 o 
  -4   1  20        1.68        0.00     16.56 o 
  -3   1  20       25.74       28.39     21.29 o 
  -2   1  20        3.62       -4.73     16.56 o 
  -1   1  20        0.89       -2.18     10.78 o 
   0   1  20        4.83        1.18     11.71 o 
   1   1  20        0.89       -7.10     16.56 o 
   2   1  20        3.62        2.37     16.56 o 
   3   1  20       25.73       23.66     18.92 o 
   4   1  20        1.68        0.00     16.56 o 
  -3   2  20        6.32       14.19     18.92 o 
  -2   2  20        8.92        5.91     11.71 o 
  -1   2  20       18.95       37.85     13.38 o 
   0   2  20       16.50       14.19     11.71 o 
   1   2  20       18.96       56.77     21.29 o 
   2   2  20        8.92       26.02     18.92 o 
   3   2  20        6.34       -8.28     16.56 o 
  -3   3  20        1.08        4.73     18.92 o 
  -2   3  20        8.09       18.45     12.46 o 
  -1   3  20       13.03       20.03     12.46 o 
   0   3  20       22.13        2.37     16.56 o 
   1   3  20       13.06       16.56     18.92 o 
   2   3  20        8.08       16.56     16.56 o 
   3   3  20        1.08        2.37     16.56 o 
  -3   4  20        1.16        3.78     12.46 o 
  -2   4  20        3.18       16.71     13.07 o 
  -1   4  20        9.22       26.02     16.56 o 
   0   4  20        2.82       -7.10     14.19 o 
   1   4  20        9.23       14.19     16.56 o 
   2   4  20        3.19       18.92     16.56 o 
   3   4  20        1.16       11.83     16.56 o 
  -2   5  20        0.73        2.68     12.46 o 
  -1   5  20        9.43        9.46     16.56 o 
   0   5  20        8.90       14.19     16.56 o 
   1   5  20        9.44       35.48     18.92 o 
   2   5  20        0.73        4.73     16.56 o 
  -1   6  20       11.08       -7.10     14.19 o 
   0   6  20        2.37       -4.73     14.19 o 
   1   6  20       11.09        2.37     16.56 o 
   1   0  21        0.03       23.66     18.92 o 
   0   1  21       12.08       17.15     14.19 o 
                                                 
